# Supplementary material for: Reduced BRCA1 transcript levels in freshly isolated blood leukocytes from BRCA1 mutation carriers is mutation specific
Source: Breast Cancer Res. 2016 Aug 17;18:87. doi: 10.1186/s13058-016-0739-8 (PMC4989508; doi:10.1186/s13058-016-0739-8)
Supplement: Additional file 3: Table S3. — Pathway enrichment analysis of genes differentially expressed between BRCA1 mutation carriers and non-carriers. (XLS 205 kb) [file 13058_2016_739_MOESM3_ESM.xls]

## Sheet: pathDip-all_sig_genes (P<0.05)
Pathway enrichment analysis of differentially expressed genes between BRCA1 mutation carriers and non-carriers.
Pathway Source	Pathway Name	p-value
kegg	Colorectal cancer Homo sapiens human	6.3096e-09
spike	Hearing and Vision Proteins	1.06786e-08
kegg	Pathways in cancer Homo sapiens human	1.22811e-08
kegg	Proteoglycans in cancer Homo sapiens human	1.26839e-08
systems.biology.org	Toll Like_receptor_signaling_network	1.35537e-08
kegg	Pancreatic cancer Homo sapiens human	1.35745e-08
spike	RAS signaling and tumorigenesis	1.9111e-08
kegg	Hepatitis B Homo sapiens human	2.32281e-08
signalink	EGF Core	1.04619e-07
pid	IL2 mediated signaling events	1.10805e-07
biocarta	egf signaling pathway	1.30426e-07
netpath	AndrogenReceptor	1.36183e-07
biocarta	il 2 receptor beta chain in t cell activation	2.01418e-07
biocarta	tpo signaling pathway	2.19592e-07
wikipathways	miRNA Regulation of DNA Damage Response	2.32463e-07
wikipathways	DNA Damage Response	2.39134e-07
kegg	Ras signaling pathway Homo sapiens human	3.15241e-07
biocarta	pdgf signaling pathway	3.19529e-07
wikipathways	Alpha 6 Beta 4 signaling pathway	3.41714e-07
kegg	Acute myeloid leukemia Homo sapiens human	3.79913e-07
kegg	FoxO signaling pathway Homo sapiens human	5.12456e-07
kegg	Neurotrophin signaling pathway Homo sapiens human	5.129e-07
kegg	Viral carcinogenesis Homo sapiens human	5.16173e-07
netpath	KitReceptor	8.68768e-07
wikipathways	RANKL RANK Signaling Pathway	8.76276e-07
netpath	Leptin	8.8384e-07
pid	EPHA2 forward signaling	9.20376e-07
pid	ErbB2 ErbB3 signaling events	9.93996e-07
netpath	IL5	1.02818e-06
netpath	IL2	1.02992e-06
kegg	Prolactin signaling pathway Homo sapiens human	1.07528e-06
kegg	Prostate cancer Homo sapiens human	1.16706e-06
wikipathways	Leptin signaling pathway	1.25664e-06
pid	Integrins in angiogenesis	1.28894e-06
wikipathways	Interleukin 11 Signaling Pathway	1.42801e-06
pid	PDGFR alpha signaling pathway	1.43574e-06
wikipathways	B Cell Receptor Signaling Pathway	1.50085e-06
biocarta	nerve growth factor pathway ngf	1.57222e-06
kegg	Natural killer cell mediated cytotoxicity Homo sapiens human	1.57222e-06
spike	Apoptosis In The Ear	1.62098e-06
biocarta	igf 1 signaling pathway	1.66897e-06
wikipathways	EPO Receptor Signaling	1.71914e-06
wikipathways	IL 4 Signaling Pathway	1.79811e-06
wikipathways	IL 2 Signaling Pathway	1.81668e-06
pid	Signaling events regulated by Ret tyrosine kinase	1.8926e-06
reactome	Spry regulation of FGF signaling	2.0345e-06
ipavs	Cardiac_Hypertrophy	2.05246e-06
netpath	IL3	2.40637e-06
netpath	IL4	2.47812e-06
kegg	Osteoclast differentiation Homo sapiens human	2.62703e-06
pid	Fc epsilon receptor I signaling in mast cells	2.6783e-06
kegg	Apoptosis Homo sapiens human	2.70529e-06
pid	VEGFR3 signaling in lymphatic endothelium	2.70529e-06
netpath	EGFR1	2.719e-06
pharmgkb	EGFR Inhibitor Pathway Pharmacodynamics	2.73041e-06
kegg	Bacterial invasion of epithelial cells Homo sapiens human	2.74228e-06
pid	Angiopoietin receptor Tie2 mediated signaling	2.78337e-06
netpath	TGF_beta_Receptor	2.8323e-06
ontocanro	Apoptosis_Human	2.9335e-06
reactome	Tie2 Signaling	2.97885e-06
kegg	Focal adhesion Homo sapiens human	3.0903e-06
pid	EPO signaling pathway	3.21937e-06
kegg	Chronic myeloid leukemia Homo sapiens human	3.26256e-06
ontocanro	SASP_Senescene Associated Secretory Phenotype_	3.30003e-06
biocarta	fc epsilon receptor i signaling in mast cells	3.39267e-06
reactome	Role of LAT2 NTAL LAB on calcium mobilization	3.48213e-06
reactome	Innate Immune System	3.52196e-06
reactome	Signaling by FGFR	3.57743e-06
wikipathways	Prolactin Signaling Pathway	3.57743e-06
pid	p75 NTR mediated signaling	3.61993e-06
spike	p53 Signaling Network	4.0093e-06
wikipathways	IL 3 Signaling Pathway	4.112e-06
kegg	Toll like receptor signaling pathway Homo sapiens human	4.16383e-06
pid	GMCSF mediated signaling events	4.32319e-06
wikipathways	TNF alpha Signaling Pathway	4.37813e-06
wikipathways	TNF alpha Signaling Pathway 1	4.37813e-06
wikipathways	p38 MAPK Signaling Pathway	4.59982e-06
wikipathways	DNA Damage Response only ATM dependent	4.78323e-06
reactome	Fc epsilon receptor FCERI signaling	4.8679e-06
kegg	B cell receptor signaling pathway Homo sapiens human	4.89072e-06
ipavs	FAS_signaling_in_cardiac_hypertrophy	5.0112e-06
wikipathways	AGE RAGE pathway	5.08509e-06
pid	IL4 mediated signaling events	5.28465e-06
pid	Signaling events mediated by Stem cell factor receptor c Kit	5.323e-06
wikipathways	Nanoparticle triggered regulated necrosis	5.54933e-06
wikipathways	Toll like receptor signaling pathway	5.58367e-06
netpath	TNFalpha	5.61357e-06
biocarta	multiple antiapoptotic pathways from igf 1r signaling lead to bad phosphorylation	6.1181e-06
wikipathways	IL 6 signaling pathway	6.13623e-06
reactome	Displacement of DNA glycosylase by APE1	6.468e-06
kegg	Measles Homo sapiens human	7.04786e-06
kegg	ErbB signaling pathway Homo sapiens human	7.07457e-06
kegg	MicroRNAs in cancer Homo sapiens human	7.31104e-06
netpath	Oncostatin_M	7.74075e-06
pid	IL2 signaling events mediated by PI3K	7.88911e-06
biocarta	the igf 1 receptor and longevity	8.65605e-06
spike	Hearing related SIX1 Interaction	9.30255e-06
wikipathways	miRNAs involved in DNA damage response	9.40341e-06
wikipathways	Kit receptor signaling pathway	1.00617e-05
reactome	Cytokine Signaling in Immune system	1.02987e-05
netpath	BCR	1.04593e-05
wikipathways	Signaling Pathways in Glioblastoma	1.0622e-05
pid	Caspase Cascade in Apoptosis	1.10491e-05
kegg	Glioma Homo sapiens human	1.12634e-05
reactome	Costimulation by the CD28 family	1.15005e-05
pid	FGF signaling pathway	1.16206e-05
reactome	Signaling by Interleukins	1.31306e-05
pid	IL2 signaling events mediated by STAT5	1.39303e-05
pid	Internalization of ErbB1	1.41024e-05
wikipathways	Apoptosis	1.49697e-05
reactome	CD28 co stimulation	1.51183e-05
kegg	Chagas disease American trypanosomiasis Homo sapiens human	1.52682e-05
pid	Signaling events mediated by Hepatocyte Growth Factor Receptor c Met	1.53204e-05
pid	SHP2 signaling	1.54607e-05
systems.biology.org	Macrophage_Map_Update_ver2_re	1.56567e-05
biocarta	role of erbb2 in signal transduction and oncology	1.60356e-05
biocarta	vegf hypoxia and angiogenesis	1.60356e-05
reactome	Base free sugar phosphate removal via the single nucleotide replacement pathway	1.61361e-05
systems.biology.org	hepatocyte_v2 9	1.7064e-05
netpath	Fibroblast growth factor 1	1.71622e-05
spike	NFkB Signaling Network	1.80055e-05
wikipathways	TSH signaling pathway	1.80055e-05
spike	Mismatch repair	2.01781e-05
reactome	Interleukin 2 signaling	2.05645e-05
netpath	IL6	2.06185e-05
kegg	Chemokine signaling pathway Homo sapiens human	2.15216e-05
reactome	Immune System	2.18484e-05
pid	TCR signaling in naive CD4 T cells	2.27404e-05
netpath	Gastrin	2.3157e-05
wikipathways	IL 5 Signaling Pathway	2.31589e-05
pid	Signaling events mediated by VEGFR1 and VEGFR2	2.37906e-05
systems.biology.org	adipocyte_v2 1	2.42751e-05
wikipathways	Focal Adhesion	2.44517e-05
wikipathways	EGF EGFR Signaling Pathway	2.47678e-05
wikipathways	Senescence and Autophagy	2.57782e-05
systems.biology.org	Skeletal_muscle_v2 9	2.61225e-05
kegg	Non small cell lung cancer Homo sapiens human	2.62656e-05
pid	IGF1 pathway	2.67357e-05
pid	CXCR4 mediated signaling events	2.79405e-05
wikipathways	TP53 Network	2.86892e-05
kegg	Hepatitis C Homo sapiens human	3.10116e-05
wikipathways	EBV LMP1 signaling	3.13586e-05
pid	BCR signaling pathway	3.26462e-05
reactome	Chk1 Chk2 Cds1 mediated inactivation of Cyclin B Cdk1 complex	3.41767e-05
netpath	IL11	3.42169e-05
reactome	Signaling by SCF KIT	3.46401e-05
biocarta	hiv 1 nef negative effector of fas and tnf	3.46411e-05
pid	FAS CD95 signaling pathway	3.46411e-05
pid	Signaling events mediated by focal adhesion kinase	3.55242e-05
reactome	Cell surface interactions at the vascular wall	3.68241e-05
reactome	Regulation of KIT signaling	4.24991e-05
netpath	Alpha6Beta4Integrin	4.31261e-05
ontocanro	Nucleotide Excision Repair	4.42819e-05
wikipathways	Insulin Signaling	4.54062e-05
biocarta	keratinocyte differentiation	4.65048e-05
reactome	Signaling by the B Cell Receptor BCR	4.68758e-05
wikipathways	Integrated Pancreatic Cancer Pathway	4.85643e-05
reactome	Signaling by FGFR in disease	4.89312e-05
pid	Direct p53 effectors	5.05198e-05
netpath	Prolactin	5.13058e-05
biocarta	overview of telomerase rna component gene hterc transcriptional regulation	5.15847e-05
biocarta	akt signaling pathway	5.26448e-05
reactome	Signaling by EGFR	5.37749e-05
reactome	Dual incision reaction in GG NER	5.84612e-05
reactome	Formation of incision complex in GG NER	5.84612e-05
reactome	Gap junction trafficking and regulation	5.84612e-05
kegg	T cell receptor signaling pathway Homo sapiens human	6.09768e-05
reactome	NGF signalling via TRKA from the plasma membrane	6.28377e-05
spike	WNT signaling	6.28377e-05
pid	PDGFR beta signaling pathway	6.42881e-05
pid	IL6 mediated signaling events	6.43453e-05
wikipathways	Homologous recombination	6.59098e-05
reactome	Signaling by ERBB2	6.80202e-05
biocarta	ucalpain and friends in cell spread	6.90592e-05
reactome	Interleukin receptor SHC signaling	6.90592e-05
biocarta	phospholipids as signalling intermediaries	6.9305e-05
biocarta	tumor suppressor arf inhibits ribosomal biogenesis	6.9305e-05
reactome	Signaling by EGFR in Cancer	6.99521e-05
reactome	Signaling by constitutively active EGFR	6.99521e-05
rb	Pathways Apoptosis_entry_module	7.27416e-05
wikipathways	Interferon type I signaling pathways	7.61091e-05
reactome	Double Strand Break Repair	7.78708e-05
biocarta	t cell receptor signaling pathway	7.84878e-05
pid	FoxO family signaling	7.94246e-05
reactome	Signaling by ERBB4	8.03026e-05
biocarta	inhibition of cellular proliferation by gleevec	8.59688e-05
wikipathways	FAS pathway and Stress induction of HSP regulation	9.33276e-05
biocarta	chaperones modulate interferon signaling pathway	9.4835e-05
ipavs	RANK_Singnaling_Pathway_in_Osteoclast_resorption	0.000101586
wikipathways	Integrin mediated Cell Adhesion	0.000107589
wikipathways	Regulation of toll like receptor signaling pathway	0.00011069
spike	MAPK signaling	0.0001107
pid	TCR signaling in naive CD8 T cells	0.000111739
reactome	Resolution of AP sites via the single nucleotide replacement pathway	0.00011199
biocarta	insulin signaling pathway	0.000112602
biocarta	cell cycle g1 s check point	0.000114932
pid	Osteopontin mediated events	0.000116011
biocarta	sodd tnfr1 signaling pathway	0.000116141
biocarta	tnf stress related signaling	0.000117839
wikipathways	Signaling of Hepatocyte Growth Factor Receptor	0.000126082
pid	CDC42 signaling events	0.000127241
wikipathways	Mismatch repair	0.000127684
wikipathways	Oncostatin M Signaling Pathway	0.000127979
smpdb	Insulin Signalling	0.000128836
reactome	Interleukin 3 5 and GM CSF signaling	0.000138043
spike	Apoptosis Anti Apoptosis Network	0.000142749
pid	DNA PK pathway in nonhomologous end joining	0.000144195
kegg	Jak STAT signaling pathway Homo sapiens human	0.000144628
biocarta	rb tumor suppressor checkpoint signaling in response to dna damage	0.000146696
spike	Base excision and single strand break repair	0.000146696
ipavs	GP130_JAK_STAT_pathway	0.000146919
reactome	Signalling by NGF	0.000147648
ipavs	ANG_II_and_JAK_STAT_interactions_in_mediating_cardiac_myocyte_function	0.000156225
pid	EPHB forward signaling	0.000156225
wikipathways	Cell Cycle	0.000156878
wikipathways	TCR Signaling Pathway	0.000157859
kegg	Toxoplasmosis Homo sapiens human	0.000158965
reactome	Disease	0.000164856
spike	Apoptosis	0.000166275
pid	TRAIL signaling pathway	0.00017087
reactome	DAP12 interactions	0.000174698
reactome	Downstream signaling events of B Cell Receptor BCR	0.000176185
biocarta	growth hormone signaling pathway	0.000177931
kegg	Epstein Barr virus infection Homo sapiens human	0.00017892
wikipathways	Nanomaterial induced apoptosis	0.000181229
kegg	p53 signaling pathway Homo sapiens human	0.0001852
reactome	EGFR downregulation	0.000188467
wikipathways	AMPK Signaling	0.000202975
reactome	G2 M DNA damage checkpoint	0.000212687
ipavs	TWEAK_signaling_pathway	0.000216424
biocarta	trefoil factors initiate mucosal healing	0.000218358
kegg	Melanoma Homo sapiens human	0.000219185
reactome	Downstream signaling of activated FGFR	0.000221894
reactome	SHC1 events in ERBB2 signaling	0.000224785
kegg	Leukocyte transendothelial migration Homo sapiens human	0.000230485
wikipathways	IL 9 Signaling Pathway	0.000230485
reactome	DAP12 signaling	0.000230924
reactome	Apoptosis	0.000232763
biocarta	angiotensin ii mediated activation of jnk pathway via pyk2 dependent signaling	0.000234613
ontocanro	Non Homologous end Joining	0.000235493
wikipathways	ATM Signaling Pathway	0.000236289
biocarta	role of egf receptor transactivation by gpcrs in cardiac hypertrophy	0.000236474
biocarta	estrogen responsive protein efp controls cell cycle and breast tumors growth	0.00023923
reactome	TNF signaling	0.00024143
reactome	Toll Like Receptor 4 TLR4 Cascade	0.000243281
netpath	TCR	0.000256437
kegg	Non homologous end joining Homo sapiens human	0.000266137
reactome	Adaptive Immune System	0.00027284
biocarta	pten dependent cell cycle arrest and apoptosis	0.000273334
biocarta	mcalpain and friends in cell motility	0.000276598
reactome	Downregulation of TGF beta receptor signaling	0.000278816
kegg	Fanconi anemia pathway Homo sapiens human	0.000279076
reactome	Global Genomic NER GG NER	0.000279076
kegg	Renal cell carcinoma Homo sapiens human	0.000282471
kegg	Insulin signaling pathway Homo sapiens human	0.000284614
reactome	CD28 dependent Vav1 pathway	0.000289931
kegg	Cell cycle Homo sapiens human	0.000296185
reactome	Signaling by Insulin receptor	0.000302205
biocarta	telomeres telomerase cellular aging and immortality	0.000310782
kegg	Estrogen signaling pathway Homo sapiens human	0.000311304
reactome	IGF1R signaling cascade	0.000311304
reactome	Signaling by Type 1 Insulin like Growth Factor 1 Receptor IGF1R	0.000311304
reactome	GPVI mediated activation cascade	0.0003216
spike	Nucleotide excision repair	0.000332683
wikipathways	Androgen receptor signaling pathway	0.000342447
ontocanro	TNF	0.000355663
reactome	Loss of Function of SMAD2 3 in Cancer	0.000359069
reactome	Loss of Function of SMAD4 in Cancer	0.000359069
reactome	Loss of Function of TGFBR1 in Cancer	0.000359069
reactome	Loss of Function of TGFBR2 in Cancer	0.000359069
reactome	SMAD2 3 MH2 Domain Mutants in Cancer	0.000359069
reactome	SMAD2 3 Phosphorylation Motif Mutants in Cancer	0.000359069
reactome	SMAD4 MH2 Domain Mutants in Cancer	0.000359069
reactome	Signaling by TGF beta Receptor Complex	0.000359069
reactome	Signaling by TGF beta Receptor Complex in Cancer	0.000359069
reactome	TGFBR1 KD Mutants in Cancer	0.000359069
reactome	TGFBR1 LBD Mutants in Cancer	0.000359069
reactome	TGFBR2 Kinase Domain Mutants in Cancer	0.000359069
reactome	TGFBR2 MSI Frameshift Mutants in Cancer	0.000359069
reactome	Antigen activates B Cell Receptor BCR leading to generation of second messengers	0.000359599
reactome	Activated TLR4 signalling	0.000376342
wikipathways	Integrated Lung Cancer Pathway	0.000379751
reactome	Nonhomologous End joining NHEJ	0.000381038
reactome	Homologous Recombination Repair	0.00039729
reactome	Homologous recombination repair of replication independent double strand breaks	0.00039729
netpath	RAGE	0.00040283
pid	Fanconi anemia pathway	0.000431106
reactome	TGF beta receptor signaling activates SMADs	0.000432001
reactome	MyD88 independent cascade	0.000438864
reactome	TRIF mediated TLR3 TLR4 signaling	0.000438864
reactome	Toll Like Receptor 3 TLR3 Cascade	0.000438864
wikipathways	Regulation of Actin Cytoskeleton	0.000440438
reactome	Insulin receptor signalling cascade	0.000443418
biocarta	hypoxia and p53 in the cardiovascular system	0.000468439
biocarta	calcium signaling by hbx of hepatitis b virus	0.000473226
kegg	MAPK signaling pathway Homo sapiens human	0.000477412
biocarta	ceramide signaling pathway	0.000482903
reactome	Processing of DNA ends prior to end rejoining	0.000485179
reactome	Transcription coupled NER TC NER	0.000485179
kegg	Endometrial cancer Homo sapiens human	0.000490246
kegg	Herpes simplex infection Homo sapiens human	0.000509982
reactome	Growth hormone receptor signaling	0.000513757
netpath	IL 7	0.000517877
reactome	PI3K AKT activation	0.000517877
pid	BARD1 signaling events	0.00052819
reactome	Processing and activation of SUMO	0.00052819
reactome	SUMOylation	0.00052819
ipavs	JAK_STAT_pathway_in_postconditioning_ischemia	0.000549251
reactome	Constitutive PI3K AKT Signaling in Cancer	0.000549251
reactome	Signaling by PDGF	0.000551239
reactome	Integrin alphaIIb beta3 signaling	0.00056
biocarta	cell to cell adhesion signaling	0.000584537
smpdb	Nucleotide Excision Repair	0.000587863
biocarta	atm signaling pathway	0.000593141
biocarta	trka receptor signaling pathway	0.000604489
reactome	Nucleotide Excision Repair	0.000605834
pid	Ceramide signaling pathway	0.00061022
pid	Signaling events mediated by TCPTP	0.000615989
reactome	NF kB activation through FADD RIP 1 pathway mediated by caspase 8 and 10	0.000616664
pid	IL3 mediated signaling events	0.000651414
kegg	HTLV I infection Homo sapiens human	0.000657211
reactome	Removal of DNA patch containing abasic residue	0.000658942
reactome	Resolution of AP sites via the multiple nucleotide patch replacement pathway	0.000658942
reactome	Regulation of IFNG signaling	0.000661207
reactome	TCR signaling	0.000669654
reactome	Downstream signal transduction	0.00067763
reactome	Regulation of signaling by CBL	0.000682011
pid	ErbB4 signaling events	0.00068825
pid	IFN gamma pathway	0.00068825
wikipathways	G1 to S cell cycle control	0.00068825
reactome	Interferon gamma signaling	0.000695913
kegg	VEGF signaling pathway Homo sapiens human	0.000700848
reactome	Cell Cell communication	0.000713607
kegg	Epithelial cell signaling in Helicobacter pylori infection Homo sapiens human	0.000720047
reactome	Hemostasis	0.000724219
pid	E cadherin signaling in keratinocytes	0.000752863
biocarta	regulation of cell cycle progression by plk3	0.000756273
reactome	Signal Transduction	0.000764081
biocarta	apoptotic signaling in response to dna damage	0.000768727
kegg	Nucleotide excision repair Homo sapiens human	0.000768727
reactome	IRS activation	0.000772885
wikipathways	Estrogen signaling pathway	0.00080753
reactome	Platelet activation signaling and aggregation	0.000810265
biocarta	sprouty regulation of tyrosine kinase signals	0.00082162
pid	TNF receptor signaling pathway	0.00082162
ipavs	STAT5A_mediated_PC	0.000859529
biocarta	double stranded rna induced gene expression	0.000873024
kegg	Influenza A Homo sapiens human	0.000902208
pid	Class I PI3K signaling events	0.000902208
inoh	Integrin	0.000909797
spike	Repair of Interstrand Crosslinks	0.000914307
wikipathways	MAPK Signaling Pathway	0.000919154
biocarta	nfkb activation by nontypeable hemophilus influenzae	0.00092511
biocarta	il 3 signaling pathway	0.000956795
wikipathways	Prostate Cancer	0.00096418
reactome	Base Excision Repair	0.000982136
reactome	Resolution of Abasic Sites AP sites	0.000982136
pid	Validated targets of C MYC transcriptional repression	0.000996253
biocarta	fas signaling pathway cd95	0.0010005
pid	Nongenotropic Androgen signaling	0.00100439
reactome	G2 M Checkpoints	0.00103032
reactome	SHC1 events in ERBB4 signaling	0.00103032
kegg	Endocytosis Homo sapiens human	0.00103738
biocarta	integrin signaling pathway	0.00106262
reactome	FCERI mediated MAPK activation	0.00107113
humancyc	UDP i N i acetyl D galactosamine biosynthesis II	0.00107917
pid	Neurotrophic factor mediated Trk receptor signaling	0.00110563
netpath	IL1	0.00113201
reactome	GAB1 signalosome	0.00113201
pid	VEGFR1 specific signals	0.00114089
biocarta	basic mechanisms of sumoylation	0.00116785
reactome	SUMO is transferred from E1 to E2 UBE2I UBC9	0.00116785
pharmgkb	Sorafenib Pharmacodynamics	0.00117136
pid	Insulin Pathway	0.00117694
biocarta	tnfr2 signaling pathway	0.00118774
netpath	TWEAK	0.00120448
ontocanro	Replicative Senescence	0.00120448
pid	Trk receptor signaling mediated by PI3K and PLC gamma	0.00121938
reactome	Regulation of gap junction activity	0.00126473
reactome	c src mediated regulation of Cx43 function and closure of gap junctions	0.00126473
reactome	Cyclin A B1 associated events during G2 M transition	0.00127174
reactome	TGF beta receptor signaling in EMT epithelial to mesenchymal transition	0.00128012
spike	DNA damage induced G1 S checkpoint	0.00128012
wikipathways	SIDS Susceptibility Pathways	0.00129953
reactome	Transcriptional activity of SMAD2 SMAD3 SMAD4 heterotrimer	0.00131127
reactome	Interferon Signaling	0.00132387
pid	AP 1 transcription factor network	0.00132902
reactome	Signaling by FGFR1 fusion mutants	0.00135935
kegg	Base excision repair Homo sapiens human	0.00136646
pid	Thromboxane A2 receptor signaling	0.00139965
reactome	TRAIL signaling	0.00141873
reactome	Toll Like Receptors Cascades	0.00150687
reactome	Formation of annular gap junctions	0.00152605
biocarta	bioactive peptide induced signaling pathway	0.00153761
wikipathways	Notch Signaling Pathway 1	0.00155963
pid	LPA receptor mediated events	0.00160433
reactome	CD28 dependent PI3K Akt signaling	0.00166449
kegg	NF kappa B signaling pathway Homo sapiens human	0.00169637
reactome	DNA Repair	0.00169637
reactome	SHC related events	0.00176778
pid	TGF beta receptor signaling	0.00184112
pid	Coregulation of Androgen receptor activity	0.00185319
reactome	Signaling by Leptin	0.00185319
biocarta	links between pyk2 and map kinases	0.00186604
reactome	Presynaptic phase of homologous DNA pairing and strand exchange	0.00187014
reactome	SHC mediated signalling	0.00187493
pid	ErbB1 downstream signaling	0.00188383
reactome	SHC related events triggered by IGF1R	0.00191888
reactome	FasL CD95L signaling	0.00193068
reactome	Autodegradation of the E3 ubiquitin ligase COP1	0.00196404
reactome	G1 S DNA Damage Checkpoints	0.00202829
reactome	Homologous DNA pairing and strand exchange	0.00205448
spike	DAPk family	0.00207378
reactome	Processive synthesis on the C strand of the telomere	0.00211773
reactome	RNA Polymerase I Promoter Escape	0.00224693
reactome	HIV Infection	0.00231124
reactome	RNA Polymerase I Transcription Termination	0.00231286
reactome	Removal of the Flap Intermediate from the C strand	0.00231286
reactome	TRIF mediated programmed cell death	0.00237969
wikipathways	IL 1 signaling pathway	0.00239927
wikipathways	TSLP Signaling Pathway	0.00244413
reactome	Chromosome Maintenance	0.00247005
reactome	Cytosolic sensors of pathogen associated DNA	0.00251088
rb	Pathways CycB1_CDC2_module	0.002516
kegg	TNF signaling pathway Homo sapiens human	0.00253555
ontocanro	Base Excision Repair	0.00258548
rb	Pathways Wee1_module	0.00258548
pid	Integrin linked kinase signaling	0.00270918
spike	Caspases Cascade	0.00273658
reactome	Downstream TCR signaling	0.00279188
kegg	Adipocytokine signaling pathway Homo sapiens human	0.00285697
reactome	Processive synthesis on the lagging strand	0.00287217
reactome	Removal of the Flap Intermediate	0.00287217
spike	DNA damage response and chromatin remodeling	0.00289054
kegg	Small cell lung cancer Homo sapiens human	0.0029585
ontocanro	Caspase Cascade in Apoptosis	0.00296183
pid	Nectin adhesion pathway	0.00310811
biocarta	il 7 signal transduction	0.00322821
ontocanro	Nemo	0.00322821
reactome	Base Excision Repair AP Site Formation	0.00322886
pid	HIF 1 alpha transcription factor network	0.00328929
wikipathways	Adipogenesis	0.00328929
pid	a6b1 and a6b4 Integrin signaling	0.00337016
reactome	DCC mediated attractive signaling	0.00338221
ipavs	EGF_receptor_transactivation_in_Cardiac_Hypertrophy	0.00338888
wikipathways	TWEAK Signaling Pathway	0.00352188
wikipathways	BDNF signaling pathway	0.00359874
rb	Pathways E2F1 3_module	0.00363761
pid	p53 pathway	0.00369794
biocarta	agrin in postsynaptic differentiation	0.00370321
kegg	Homologous recombination Homo sapiens human	0.0037317
reactome	Signal attenuation	0.00373627
wikipathways	Integrated Breast Cancer Pathway	0.00373627
reactome	ZBP1 DAI mediated induction of type I IFNs	0.00380292
pid	a4b7 Integrin signaling	0.00381493
biocarta	pelp1 modulation of estrogen receptor activity	0.00387027
pid	S1P2 pathway	0.00387027
biocarta	brca1 dependent ub ligase activity	0.003899
pharmgkb	Anti diabetic Drug Potassium Channel Inhibitors Pathway Pharmacodynamics	0.003899
pid	EPHA forward signaling	0.00390422
smpdb	Intracellular Signalling Through Adenosine Receptor A2b and Adenosine	0.00397263
reactome	RNA Pol II CTD phosphorylation and interaction with CE	0.0039839
reactome	RNA Pol II CTD phosphorylation and interaction with CE 1	0.0039839
smpdb	Intracellular Signalling Through Adenosine Receptor A2a and Adenosine	0.00407658
reactome	Gap filling DNA repair synthesis and ligation in GG NER	0.0041562
reactome	Gap filling DNA repair synthesis and ligation in TC NER	0.0041562
reactome	mRNA Capping	0.0041562
reactome	RIG I MDA5 mediated induction of IFN alpha beta pathways	0.00417428
pid	HIV 1 Nef Negative effector of Fas and TNF alpha	0.00418213
biocarta	wnt signaling pathway	0.00421767
reactome	Activation of NF kappaB in B cells	0.00421767
pid	CXCR3 mediated signaling events	0.00425339
wikipathways	Angiogenesis overview	0.00426107
pid	mTOR signaling pathway	0.00432694
reactome	Dual incision reaction in TC NER	0.00433181
reactome	Formation of transcription coupled NER TC NER repair complex	0.00433181
reactome	PD 1 signaling	0.00433181
reactome	Repair synthesis for gap filling by DNA polymerase in TC NER	0.00433181
reactome	Repair synthesis of patch 27 30 bases long by DNA polymerase	0.00433181
reactome	Platelet Aggregation Plug Formation	0.00443468
reactome	SHC1 events in EGFR signaling	0.00443468
kegg	Adherens junction Homo sapiens human	0.00450587
reactome	Formation of the Early Elongation Complex	0.0045107
reactome	Formation of the HIV 1 Early Elongation Complex	0.0045107
reactome	G2 Phase	0.0045107
pid	Glypican 1 network	0.00458294
kegg	Basal transcription factors Homo sapiens human	0.00460138
reactome	Signalling to RAS	0.00462046
netpath	Ghrelin	0.00464322
biocarta	nf kb signaling pathway	0.00465815
reactome	SMAD2 SMAD3 SMAD4 heterotrimer regulates transcription	0.00468961
wikipathways	DNA Replication	0.00477233
ontocanro	Homologous Recombination	0.00478516
reactome	PECAM1 interactions	0.00481076
reactome	G1 S Transition	0.00490215
pid	Alpha4 beta1 integrin signaling events	0.00492711
pid	Regulation of p38 alpha and p38 beta	0.00504511
wikipathways	ErbB Signaling Pathway	0.0050473
reactome	Caspase 8 activation	0.00506691
reactome	Dimerization of procaspase 8	0.00506691
reactome	Regulation by c FLIP	0.00506691
wikipathways	JAK STAT	0.005205
wikipathways	JAK STAT 1	0.005205
ontocanro	Mismatch Repair	0.00525875
biocarta	role of erk5 in neuronal survival pathway	0.00532684
reactome	degradation of AXIN	0.00536693
pid	IL1 mediated signaling events	0.00540899
signalink	TGF Ncore	0.00540899
kegg	Progesterone mediated oocyte maturation Homo sapiens human	0.00545034
biocarta	erythropoietin mediated neuroprotection through nf kb	0.00549187
reactome	IKK complex recruitment mediated by RIP1	0.00549956
reactome	Phosphorylation of Emi1	0.00555248
ipavs	beta3_integrin_mediated_Ub_for_NFkB_activation_Proteins	0.00561757
pid	Plasma membrane estrogen receptor signaling	0.00574494
pharmgkb	Bisphosphonate Pathway Pharmacodynamics	0.00575225
biocarta	erk and pi 3 kinase are necessary for collagen binding in corneal epithelia	0.00578777
wikipathways	Apoptosis Modulation and Signaling	0.00578777
reactome	Recycling pathway of L1	0.00585331
reactome	Regulation of IFNA signaling	0.00585331
reactome	PI 3K cascade	0.00587398
reactome	PI3K AKT Signaling in Cancer	0.00587398
reactome	PI3K events in ERBB2 signaling	0.00587398
reactome	PI3K events in ERBB4 signaling	0.00587398
reactome	PIP3 activates AKT signaling	0.00587398
reactome	SUMO is proteolytically processed	0.00591736
kegg	Mismatch repair Homo sapiens human	0.00595516
reactome	Interferon alpha beta signaling	0.00595516
wikipathways	ID signaling pathway	0.00605778
reactome	Regulation of APC C activators between G1 S and early anaphase	0.00617039
biocarta	cell cycle g2 m checkpoint	0.00622626
reactome	Fanconi Anemia pathway	0.00622626
biocarta	transcription factor creb and its extracellular signals	0.00627113
biocarta	p53 signaling pathway	0.00636144
rb	Pathways APC_module	0.0063703
kegg	Tuberculosis Homo sapiens human	0.00640687
spike	TLR Signaling	0.00640687
reactome	ATM mediated phosphorylation of repair proteins	0.0065825
reactome	ATM mediated response to DNA double strand break	0.0065825
biocarta	ras independent pathway in nk cell mediated cytotoxicity	0.00668974
wikipathways	IL17 signaling pathway	0.00673015
pid	IL27 mediated signaling events	0.00679775
kegg	Fc gamma R mediated phagocytosis Homo sapiens human	0.00682421
pid	Atypical NF kappaB pathway	0.00687152
rb	Pathways CDC25C_module	0.00690652
spike	G1 S Phase of the Cell Cycle	0.0069667
reactome	Death Receptor Signalling	0.00701605
reactome	Extrinsic Pathway for Apoptosis	0.00701605
reactome	RNA Polymerase II Promoter Escape	0.00701605
kegg	Thyroid hormone signaling pathway Homo sapiens human	0.00704263
reactome	The role of Nef in HIV 1 replication and disease pathogenesis	0.00712633
reactome	Transcriptional activation of cell cycle inhibitor p21	0.00712633
reactome	Transcriptional activation of p53 responsive genes	0.00712633
biocarta	cbl mediated ligand induced downregulation of egf receptors pathway	0.00715933
kegg	Non alcoholic fatty liver disease NAFLD Homo sapiens human	0.00715933
systems.biology.org	beta_cell_v2 3	0.00716458
pid	Hypoxic and oxygen homeostasis regulation of HIF 1 alpha	0.00720796
biocarta	regulation of bad phosphorylation	0.00723736
rb	Pathways CycH_CDK7_module	0.00723736
reactome	HIV Transcription Initiation	0.00757494
reactome	RNA Polymerase II HIV Promoter Escape	0.00757494
reactome	RNA Polymerase II Transcription Initiation	0.00757494
reactome	RNA Polymerase II Transcription Initiation And Promoter Clearance	0.00757494
reactome	RNA Polymerase II Transcription Pre Initiation And Promoter Opening	0.00757494
wikipathways	Arylhydrocarbon receptor AhR signaling pathway	0.00757494
wikipathways	Eukaryotic Transcription Initiation	0.00757494
reactome	SUMO is conjugated to E1 UBA2 SAE1	0.00775536
biocarta	caspase cascade in apoptosis	0.00791921
reactome	Condensation of Prometaphase Chromosomes	0.00803544
netpath	TSLP	0.00806362
systems.biology.org	EGFR_signaling_for_RTKC	0.00812245
biocarta	tnfr1 signaling pathway	0.0081524
reactome	TAK1 activates NFkB by phosphorylation and activation of IKKs complex	0.00822031
pid	FOXM1 transcription factor network	0.00827292
kegg	RIG I like receptor signaling pathway Homo sapiens human	0.00859259
reactome	Extension of Telomeres	0.00862754
signalink	JAK STAT Ncore	0.00862754
kegg	PI3K Akt signaling pathway Homo sapiens human	0.00869958
spike	The GJB2 Interactions in the Ear	0.00870067
kegg	Regulation of actin cytoskeleton Homo sapiens human	0.00880952
wikipathways	NLR Proteins	0.00886944
biocarta	bcr signaling pathway	0.00891913
biocarta	induction of apoptosis through dr3 and dr4 5 death receptors	0.00899147
kegg	NOD like receptor signaling pathway Homo sapiens human	0.00908498
reactome	Formation of HIV elongation complex in the absence of HIV Tat	0.00923766
reactome	Formation of RNA Pol II elongation complex	0.00923766
reactome	RNA Polymerase II Transcription Elongation	0.00923766
pid	Alpha9 beta1 integrin signaling events	0.00936182
reactome	Downregulation of SMAD2 3 SMAD4 transcriptional activity	0.00941093
pid	Regulation of Telomerase	0.00944742
reactome	APC C Cdc20 mediated degradation of mitotic proteins	0.00947865
reactome	Formation of HIV 1 elongation complex containing HIV 1 Tat	0.00948669
reactome	G alpha 12 13 signalling events	0.00948669
reactome	HIV Transcription Elongation	0.00948669
reactome	Tat mediated elongation of the HIV 1 transcript	0.00948669
reactome	Recruitment of repair and signaling proteins to double strand breaks	0.00961226
signalink	EGF Ncore	0.00961226
reactome	DNA Damage Recognition in GG NER	0.00962637
wikipathways	Aryl Hydrocarbon Receptor	0.00970781
reactome	APC C Cdc20 mediated degradation of Cyclin B	0.0098817
biocarta	the co stimulatory signal during t cell activation	0.00999319
biocarta	role of brca1 brca2 and atr in cancer susceptibility	0.0102506
reactome	Interleukin 6 signaling	0.0102506
reactome	Signalling to p38 via RIT and RIN	0.0102506
kegg	Amyotrophic lateral sclerosis ALS Homo sapiens human	0.0105108
reactome	Activation of ATR in response to replication stress	0.0106419
kegg	Aldosterone regulated sodium reabsorption Homo sapiens human	0.0107737
kegg	HIF 1 signaling pathway Homo sapiens human	0.0108382
wikipathways	MicroRNAs in cardiomyocyte hypertrophy	0.0108382
reactome	DNA Replication	0.0108996
kegg	Rap1 signaling pathway Homo sapiens human	0.0112096
pharmgkb	Pathway_PA165959425	0.0113078
reactome	Golgi Cisternae Pericentriolar Stack Reorganization	0.0113078
pid	Netrin mediated signaling events	0.011461
biocarta	role of pi3k subunit p85 in regulation of actin organization and cell migration	0.0117154
spike	G2 M Phase of the Cell Cycle	0.0117154
wikipathways	Wnt Signaling Pathway and Pluripotency	0.0117154
reactome	Activation of APC C and APC C Cdc20 mediated degradation of mitotic proteins	0.0121029
biocarta	mapkinase signaling pathway	0.0122336
pid	Ras signaling in the CD4 TCR pathway	0.0122681
smpdb	Joubert syndrome	0.0124079
smpdb	Phosphatidylinositol Phosphate Metabolism	0.0124079
reactome	Synthesis of DNA	0.0124973
reactome	p75NTR signals via NF kB	0.0125277
signalink	IGF Core	0.0125484
wikipathways	Apoptosis Modulation by HSP70	0.0126896
wikipathways	TGF Beta Signaling Pathway	0.0128985
wikipathways	TGF Beta Signaling Pathway 1	0.0128985
kegg	Fc epsilon RI signaling pathway Homo sapiens human	0.0132381
reactome	Transcription of the HIV genome	0.0132606
reactome	RNA Polymerase II Pre transcription Events	0.013405
reactome	Intrinsic Pathway for Apoptosis	0.013652
kegg	mTOR signaling pathway Homo sapiens human	0.0138615
reactome	Cellular response to heat stress	0.0138615
reactome	Fcgamma receptor FCGR dependent phagocytosis	0.0139317
reactome	ARMS mediated activation	0.0139888
reactome	Signaling by FGFR1 mutants	0.0139888
reactome	Frs2 mediated activation	0.0144333
reactome	Stabilization of p53	0.0145236
kegg	TGF beta signaling pathway Homo sapiens human	0.0146444
pid	Arf6 signaling events	0.0147327
reactome	Netrin mediated repulsion signals	0.0148834
reactome	DNA Damage Telomere Stress Induced Senescence	0.0154921
kegg	Shigellosis Homo sapiens human	0.0155993
kegg	Amoebiasis Homo sapiens human	0.0156458
wikipathways	NOD pathway	0.0156458
biocarta	influence of ras and rho proteins on g1 to s transition	0.015749
wikipathways	Angiogenesis	0.0158002
ipavs	Cross_talk_between_the_PI3K_Akt_and_JAK_STAT_pathways_in_acute_opioid_induced_cardioprotection	0.0161106
reactome	beta catenin independent WNT signaling	0.0162791
pid	E2F transcription factor network	0.0164322
reactome	Cell Cycle	0.0165116
netpath	BDNF	0.0165861
pid	ATM pathway	0.0167387
pid	IL5 mediated signaling events	0.0167387
wikipathways	MAPK Cascade	0.0167387
pid	Signaling events mediated by PTP1B	0.0168962
kegg	Inflammatory bowel disease IBD Homo sapiens human	0.0168972
wikipathways	RB in Cancer	0.0172092
kegg	Type II diabetes mellitus Homo sapiens human	0.018023
pid	EGFR dependent Endothelin signaling events	0.0183498
reactome	FBXW7 Mutants and NOTCH1 in Cancer	0.018642
reactome	Signaling by NOTCH1	0.018642
reactome	Signaling by NOTCH1 HD Domain Mutants in Cancer	0.018642
reactome	Signaling by NOTCH1 HD PEST Domain Mutants in Cancer	0.018642
reactome	Signaling by NOTCH1 PEST Domain Mutants in Cancer	0.018642
reactome	Signaling by NOTCH1 in Cancer	0.018642
reactome	Signaling by NOTCH1 t 7 9 NOTCH1 M1580_K2555 Translocation Mutant	0.018642
biocarta	role of nicotinic acetylcholine receptors in the regulation of apoptosis	0.0188444
biocarta	bone remodeling	0.0190104
reactome	Axonal growth inhibition RHOA activation	0.0190787
reactome	SHC activation	0.0190787
reactome	p75NTR regulates axonogenesis	0.0190787
biocarta	melanocyte development and pigmentation pathway	0.019344
reactome	IRS related events triggered by IGF1R	0.0196523
biocarta	mets affect on macrophage differentiation	0.0198486
reactome	IRS related events	0.0199058
pharmgkb	Beta agonist Beta blocker Pathway Pharmacodynamics	0.020018
reactome	S Phase	0.0205036
biocarta	il 6 signaling pathway	0.0205292
reactome	IRS mediated signalling	0.0208493
reactome	NoRC negatively regulates rRNA expression	0.0208727
netpath	ID	0.0210453
reactome	SOS mediated signalling	0.0210453
reactome	Host Interactions of HIV factors	0.0211105
reactome	Activation myristolyation of BID and translocation to mitochondria	0.021156
wikipathways	miR targeted genes in leukocytes TarBase	0.021156
reactome	MyD88 Mal cascade initiated on plasma membrane	0.0212855
reactome	Toll Like Receptor 2 TLR2 Cascade	0.0212855
reactome	Toll Like Receptor TLR1 TLR2 Cascade	0.0212855
reactome	Toll Like Receptor TLR6 TLR2 Cascade	0.0212855
kegg	AMPK signaling pathway Homo sapiens human	0.0214613
reactome	Toll Like Receptor 9 TLR9 Cascade	0.0216377
reactome	MyD88 dependent cascade initiated on endosome	0.0218149
reactome	Toll Like Receptor 7 8 TLR7 8 Cascade	0.0218149
reactome	Activation of RAS in B cells	0.0221915
rb	Pathways rb_module	0.0222682
reactome	TRAF6 mediated induction of NFkB and MAP kinases upon TLR7 8 or 9 activation	0.0223509
biocarta	epo signaling pathway	0.022445
ipavs	GAP_JUNCTION_REGULATION	0.022445
reactome	RNA Polymerase I Promoter Clearance	0.022445
reactome	PCP CE pathway	0.022531
reactome	RNA Polymerase I Transcription Initiation	0.0226224
reactome	MyD88 cascade initiated on plasma membrane	0.0227118
reactome	Toll Like Receptor 10 TLR10 Cascade	0.0227118
reactome	Toll Like Receptor 5 TLR5 Cascade	0.0227118
biocarta	cyclins and cell cycle regulation	0.0229786
reactome	RNA Polymerase I Transcription	0.0231575
reactome	Axonal growth stimulation	0.0232248
reactome	Prolonged ERK activation events	0.0233369
biocarta	ctcf first multivalent nuclear factor	0.0235168
reactome	RNA Polymerase I RNA Polymerase III and Mitochondrial Transcription	0.0235168
reactome	Negative epigenetic regulation of rRNA expression	0.0238781
reactome	CDT1 association with the CDC6 ORC origin complex	0.0240595
reactome	p53 Dependent G1 DNA Damage Response	0.025041
reactome	p53 Dependent G1 S DNA damage checkpoint	0.025041
pid	N cadherin signaling events	0.0255288
pid	Signaling events mediated by PRL	0.0255288
reactome	TRAF6 Mediated Induction of proinflammatory cytokines	0.0258944
reactome	Signal regulatory protein SIRP family interactions	0.0260879
wikipathways	FSH signaling pathway	0.0262752
kegg	Inositol phosphate metabolism Homo sapiens human	0.0263124
pid	Regulation of RhoA activity	0.0263124
pid	LKB1 signaling events	0.0263796
reactome	L1CAM interactions	0.0266513
kegg	Hippo signaling pathway Homo sapiens human	0.0268691
pid	Signaling events mediated by HDAC Class I	0.0268691
reactome	Activation of gene expression by SREBF SREBP	0.0273374
reactome	Regulation of HSF1 mediated heat shock response	0.0274091
reactome	NOD1 2 Signaling Pathway	0.0275998
reactome	FCERI mediated NF kB activation	0.0277909
reactome	Telomere Maintenance	0.0277909
reactome	Cell Cycle Checkpoints	0.0284643
biocarta	hypoxia inducible factor in the cardivascular system	0.0287533
kegg	Regulation of autophagy Homo sapiens human	0.0287682
rb	Pathways p27_p21_module	0.0289471
reactome	mRNA Splicing Minor Pathway	0.0289471
wikipathways	T Cell Receptor and Co stimulatory Signaling	0.0291414
kegg	Thyroid cancer Homo sapiens human	0.0293362
ipavs	acute_Myeloid_leukemia_Signaling	0.0297271
pid	Regulation of nuclear beta catenin signaling and target gene transcription	0.0297923
reactome	Cyclin D associated events in G1	0.0297923
reactome	G1 Phase	0.0297923
biocarta	regulation of eif 4e and p70s6 kinase	0.0299232
reactome	Receptor ligand binding initiates the second proteolytic cleavage of Notch receptor	0.0299232
rb	Pathways CycE1_CDK2_module	0.0301197
reactome	p75 NTR receptor mediated signalling	0.0306236
spike	ATM Signaling Network	0.0306236
pid	Class I PI3K signaling events mediated by Akt	0.0308331
rb	Pathways E2F4 5_module	0.0309103
reactome	Cyclin B2 mediated events	0.0314166
pid	Regulation of cytoplasmic and nuclear SMAD2 3 signaling	0.0317078
pid	Alpha synuclein signaling	0.0319082
pid	Signaling events mediated by HDAC Class III	0.0319082
reactome	Developmental Biology	0.0323178
pid	ATR signaling pathway	0.0327142
kegg	Tight junction Homo sapiens human	0.0329168
reactome	Epigenetic regulation of gene expression	0.0329168
kegg	Long term potentiation Homo sapiens human	0.0331198
reactome	Budding and maturation of HIV virion	0.0333231
wikipathways	Spinal Cord Injury	0.0333231
pharmgkb	Doxorubicin Pathway Cancer Cell Pharmacodynamics	0.0334438
pid	Role of Calcineurin dependent NFAT signaling in lymphocytes	0.0338343
reactome	Regulation of cholesterol biosynthesis by SREBP SREBF	0.0344542
reactome	Mitotic G1 G1 S phases	0.0347149
reactome	APC C mediated degradation of cell cycle proteins	0.0352704
reactome	Regulation of mitotic cell cycle	0.0352704
reactome	Assembly of the pre replicative complex	0.0353793
reactome	Signaling by NOTCH2	0.036213
reactome	Nef Mediated CD8 Down regulation	0.036469
wikipathways	Regulation of Microtubule Cytoskeleton	0.0366321
biocarta	cdc25 and chk1 regulatory pathway in response to dna damage	0.0374733
reactome	Regulation of PLK1 Activity at G2 M Transition	0.0377604
biocarta	human cytomegalovirus and map kinase pathways	0.0381111
kegg	Ubiquitin mediated proteolysis Homo sapiens human	0.0382211
wikipathways	PDGF Pathway	0.0384755
biocarta	multi step regulation of transcription by pitx2	0.0391787
pid	Ephrin B reverse signaling	0.0391787
pid	Canonical NF kappaB pathway	0.0393933
reactome	Cyclin E associated events during G1 S transition	0.0396175
reactome	Cyclin A Cdk2 associated events at S phase entry	0.0402056
smpdb	Fanconi bickel syndrome	0.0404738
smpdb	Glycogenosis Type VII Tarui disease	0.0404738
smpdb	Glycolysis	0.0404738
reactome	RIP mediated NFkB activation via ZBP1	0.0406886
kegg	Leishmaniasis Homo sapiens human	0.0411231
reactome	Class I MHC mediated antigen processing presentation	0.0413927
biocarta	signal transduction through il1r	0.0417776
biocarta	the information processing pathway at the ifn beta enhancer	0.0419965
biocarta	inactivation of gsk3 by akt causes accumulation of b catenin in alveolar macrophages	0.0422156
smpdb	Fructose 1 6 diphosphatase deficiency	0.042464
smpdb	Gluconeogenesis	0.042464
smpdb	Glycogen Storage Disease Type 1A GSD1A or Von Gierke Disease	0.042464
smpdb	Glycogenosis Type IA Von gierke disease	0.042464
smpdb	Glycogenosis Type IB	0.042464
smpdb	Glycogenosis Type IC	0.042464
smpdb	Phosphoenolpyruvate carboxykinase deficiency 1 PEPCK1	0.042464
smpdb	Triosephosphate isomerase	0.042464
reactome	Cell Cycle Mitotic	0.0432002
signalink	WNT Core	0.0433166
pid	Arf1 pathway	0.0434559
reactome	GRB7 events in ERBB2 signaling	0.0434559
reactome	Gap junction trafficking	0.0464197
reactome	Processing of DNA double strand break ends	0.0464197
pid	E cadherin signaling in the nascent adherens junction	0.0473474
reactome	Assembly of the RAD50 MRE11 NBS1 complex at DNA double strand breaks	0.0474036
reactome	G2 M DNA replication checkpoint	0.0474036
reactome	MRN complex relocalizes to nuclear foci	0.0474036
reactome	Phosphorylation of proteins involved in the G2 M transition by Cyclin A Cdc2 complexes	0.0474036
reactome	G2 M Transition	0.047918
biocarta	erk1 erk2 mapk signaling pathway	0.048029
pid	C MYB transcription factor network	0.048029
reactome	Mitotic G2 G2 M phases	0.0480447
reactome	SCF Skp2 mediated degradation of p27 p21	0.0480447
wikipathways	Cori Cycle	0.0483854
pid	Regulation of nuclear SMAD2 3 signaling	0.0497042

## Sheet: pathDip-ResultsUPREG
Pathway enrichment analysis of differentially upregulated genes in BRCA1 mutation carriers compared to non-carriers.
Pathway Source	Pathway Name	p-value
pid	Integrins in angiogenesis	1.42757e-08
wikipathways	AGE RAGE pathway	1.69511e-08
kegg	Apoptosis Homo sapiens human	3.07001e-08
kegg	Pathways in cancer Homo sapiens human	3.20142e-08
ontocanro	Apoptosis_Human	3.33854e-08
kegg	Chagas disease American trypanosomiasis Homo sapiens human	1.8622e-07
kegg	Hepatitis B Homo sapiens human	3.43254e-07
wikipathways	IL 4 Signaling Pathway	3.82045e-07
ipavs	Cardiac_Hypertrophy	4.29691e-07
kegg	Proteoglycans in cancer Homo sapiens human	1.05015e-06
kegg	Pancreatic cancer Homo sapiens human	1.09937e-06
wikipathways	MAPK Signaling Pathway	1.19455e-06
kegg	Neurotrophin signaling pathway Homo sapiens human	1.56604e-06
kegg	Epithelial cell signaling in Helicobacter pylori infection Homo sapiens human	1.57887e-06
wikipathways	RANKL RANK Signaling Pathway	2.36817e-06
netpath	Leptin	2.38396e-06
systems.biology.org	Macrophage_Map_Update_ver2_re	2.64864e-06
kegg	Toll like receptor signaling pathway Homo sapiens human	2.66081e-06
pid	GMCSF mediated signaling events	2.74772e-06
systems.biology.org	hepatocyte_v2 9	2.86266e-06
wikipathways	p38 MAPK Signaling Pathway	2.89755e-06
kegg	B cell receptor signaling pathway Homo sapiens human	3.05376e-06
ipavs	FAS_signaling_in_cardiac_hypertrophy	3.11807e-06
wikipathways	Leptin signaling pathway	3.13017e-06
wikipathways	Toll like receptor signaling pathway	3.42088e-06
ipavs	RANK_Singnaling_Pathway_in_Osteoclast_resorption	3.5627e-06
wikipathways	IL 6 signaling pathway	3.70912e-06
wikipathways	Regulation of toll like receptor signaling pathway	3.8988e-06
systems.biology.org	adipocyte_v2 1	3.93787e-06
pid	Osteopontin mediated events	4.09605e-06
systems.biology.org	Skeletal_muscle_v2 9	4.20861e-06
pid	IL2 signaling events mediated by PI3K	4.60172e-06
biocarta	il 6 signaling pathway	4.88067e-06
ipavs	GP130_JAK_STAT_pathway	5.25263e-06
biocarta	ucalpain and friends in cell spread	5.34353e-06
wikipathways	Prolactin Signaling Pathway	7.05457e-06
biocarta	chaperones modulate interferon signaling pathway	7.40388e-06
netpath	Prolactin	7.7799e-06
kegg	TNF signaling pathway Homo sapiens human	8.69033e-06
spike	NFkB Signaling Network	9.36541e-06
kegg	Prolactin signaling pathway Homo sapiens human	1.00812e-05
kegg	Adipocytokine signaling pathway Homo sapiens human	1.02459e-05
pid	IL4 mediated signaling events	1.03084e-05
kegg	Jak STAT signaling pathway Homo sapiens human	1.14414e-05
pid	TCR signaling in naive CD4 T cells	1.14594e-05
wikipathways	Interleukin 11 Signaling Pathway	1.23934e-05
kegg	FoxO signaling pathway Homo sapiens human	1.28891e-05
netpath	RAGE	1.53303e-05
biocarta	the igf 1 receptor and longevity	1.53947e-05
pid	BCR signaling pathway	1.56748e-05
ipavs	TWEAK_signaling_pathway	1.73655e-05
pid	IL2 mediated signaling events	1.77437e-05
kegg	MAPK signaling pathway Homo sapiens human	1.83913e-05
netpath	IL4	1.8523e-05
kegg	Osteoclast differentiation Homo sapiens human	1.93289e-05
pid	Angiopoietin receptor Tie2 mediated signaling	2.01621e-05
biocarta	keratinocyte differentiation	2.13167e-05
reactome	Signaling by the B Cell Receptor BCR	2.14646e-05
pid	IL2 signaling events mediated by STAT5	2.26823e-05
kegg	Colorectal cancer Homo sapiens human	2.28322e-05
reactome	Activation of NF kappaB in B cells	2.3817e-05
kegg	T cell receptor signaling pathway Homo sapiens human	2.69927e-05
biocarta	nf kb signaling pathway	2.74726e-05
wikipathways	Integrated Lung Cancer Pathway	3.11719e-05
reactome	Regulation of IFNA signaling	3.17787e-05
reactome	Interferon alpha beta signaling	3.26488e-05
pid	EPHA2 forward signaling	3.33375e-05
biocarta	ras independent pathway in nk cell mediated cytotoxicity	3.91804e-05
pid	IL27 mediated signaling events	4.01781e-05
netpath	EGFR1	4.03222e-05
netpath	TGF_beta_Receptor	4.1467e-05
netpath	Oncostatin_M	4.26201e-05
wikipathways	EBV LMP1 signaling	4.40213e-05
ipavs	JAK_STAT_pathway_in_postconditioning_ischemia	4.58639e-05
netpath	IL11	4.72825e-05
kegg	Natural killer cell mediated cytotoxicity Homo sapiens human	4.77624e-05
pid	Atypical NF kappaB pathway	4.82459e-05
wikipathways	EPO Receptor Signaling	5.07175e-05
wikipathways	Oncostatin M Signaling Pathway	5.16671e-05
reactome	Cytokine Signaling in Immune system	5.25585e-05
netpath	BCR	5.31594e-05
wikipathways	Integrated Pancreatic Cancer Pathway	5.48622e-05
systems.biology.org	Toll Like_receptor_signaling_network	5.52794e-05
reactome	Regulation of KIT signaling	5.64804e-05
pid	IFN gamma pathway	5.81321e-05
signalink	JAK STAT Ncore	5.84739e-05
netpath	TSLP	6.0963e-05
wikipathways	NLR Proteins	6.10839e-05
wikipathways	TCR Signaling Pathway	6.21501e-05
reactome	Signaling by Interleukins	6.28349e-05
netpath	KitReceptor	6.4925e-05
netpath	TNFalpha	6.63379e-05
pid	Alpha9 beta1 integrin signaling events	6.65303e-05
pid	VEGFR3 signaling in lymphatic endothelium	6.87957e-05
kegg	Bacterial invasion of epithelial cells Homo sapiens human	6.94272e-05
netpath	IL2	7.22863e-05
kegg	NOD like receptor signaling pathway Homo sapiens human	7.26487e-05
inoh	Integrin	7.80287e-05
kegg	Prostate cancer Homo sapiens human	7.82223e-05
biocarta	egf signaling pathway	7.87211e-05
biocarta	nfkb activation by nontypeable hemophilus influenzae	7.9418e-05
reactome	Role of LAT2 NTAL LAB on calcium mobilization	8.15357e-05
wikipathways	Prostate Cancer	8.29703e-05
pid	p75 NTR mediated signaling	8.36944e-05
reactome	Growth hormone receptor signaling	8.47499e-05
netpath	IL6	8.76085e-05
kegg	Endocytosis Homo sapiens human	8.96552e-05
wikipathways	B Cell Receptor Signaling Pathway	9.16917e-05
netpath	Gastrin	9.54443e-05
netpath	TCR	9.54443e-05
biocarta	cell to cell adhesion signaling	9.67423e-05
netpath	IL1	9.835e-05
biocarta	il 2 receptor beta chain in t cell activation	0.000100824
biocarta	tpo signaling pathway	0.000105909
reactome	Regulation of IFNG signaling	0.000109791
reactome	Interferon gamma signaling	0.000115716
wikipathways	Androgen receptor signaling pathway	0.000123425
netpath	AndrogenReceptor	0.000124593
pid	TCR signaling in naive CD8 T cells	0.000125186
kegg	Ras signaling pathway Homo sapiens human	0.000130129
biocarta	pdgf signaling pathway	0.000131134
kegg	Measles Homo sapiens human	0.000131134
wikipathways	Alpha 6 Beta 4 signaling pathway	0.000136246
kegg	Acute myeloid leukemia Homo sapiens human	0.000144724
biocarta	double stranded rna induced gene expression	0.000146122
kegg	Chronic myeloid leukemia Homo sapiens human	0.000149815
netpath	Alpha6Beta4Integrin	0.000151173
kegg	NF kappa B signaling pathway Homo sapiens human	0.000151329
biocarta	il 3 signaling pathway	0.000160594
kegg	Shigellosis Homo sapiens human	0.000162822
pid	TGF beta receptor signaling	0.000165195
kegg	Toxoplasmosis Homo sapiens human	0.000167592
pid	IL5 mediated signaling events	0.000168166
reactome	Immune System	0.000169518
netpath	BDNF	0.000178695
reactome	Costimulation by the CD28 family	0.000182512
reactome	Downstream signaling events of B Cell Receptor BCR	0.000182512
biocarta	tnfr2 signaling pathway	0.000200765
biocarta	bone remodeling	0.000206566
pid	Internalization of ErbB1	0.000209489
wikipathways	Apoptosis	0.000218117
wikipathways	IL 1 signaling pathway	0.000219579
wikipathways	TSLP Signaling Pathway	0.000224009
reactome	Interferon Signaling	0.000224619
biocarta	vegf hypoxia and angiogenesis	0.000228504
biocarta	role of egf receptor transactivation by gpcrs in cardiac hypertrophy	0.000233064
reactome	Interleukin receptor SHC signaling	0.000250234
pid	ErbB2 ErbB3 signaling events	0.000250348
netpath	IL5	0.000255218
kegg	Viral carcinogenesis Homo sapiens human	0.000260002
biocarta	epo signaling pathway	0.000270635
kegg	Insulin signaling pathway Homo sapiens human	0.000271949
kegg	Small cell lung cancer Homo sapiens human	0.000275387
kegg	Chemokine signaling pathway Homo sapiens human	0.000278858
reactome	Signaling by Insulin receptor	0.000285893
reactome	Tie2 Signaling	0.000288432
kegg	Estrogen signaling pathway Homo sapiens human	0.000293055
reactome	IGF1R signaling cascade	0.000293055
reactome	Signaling by Type 1 Insulin like Growth Factor 1 Receptor IGF1R	0.000293055
wikipathways	Focal Adhesion	0.00030404
ipavs	EGF_receptor_transactivation_in_Cardiac_Hypertrophy	0.000319146
pid	IGF1 pathway	0.000323005
spike	Apoptosis In The Ear	0.000330825
pid	CXCR4 mediated signaling events	0.000332801
wikipathways	TWEAK Signaling Pathway	0.000332801
reactome	Signal regulatory protein SIRP family interactions	0.000346304
wikipathways	IL 2 Signaling Pathway	0.000353033
kegg	Hepatitis C Homo sapiens human	0.000357184
pid	Signaling events regulated by Ret tyrosine kinase	0.000361369
biocarta	insulin signaling pathway	0.000362903
biocarta	tnf stress related signaling	0.000375682
reactome	FCERI mediated NF kB activation	0.00038436
reactome	Signaling by SCF KIT	0.000385023
reactome	Insulin receptor signalling cascade	0.000393894
reactome	RIG I MDA5 mediated induction of IFN alpha beta pathways	0.000400644
smpdb	Insulin Signalling	0.0004021
netpath	IL3	0.000414391
kegg	Epstein Barr virus infection Homo sapiens human	0.000436531
pid	Fc epsilon receptor I signaling in mast cells	0.000440472
kegg	Herpes simplex infection Homo sapiens human	0.0004429
biocarta	multiple antiapoptotic pathways from igf 1r signaling lead to bad phosphorylation	0.000443919
pharmgkb	EGFR Inhibitor Pathway Pharmacodynamics	0.000445337
wikipathways	Insulin Signaling	0.000462671
kegg	Focal adhesion Homo sapiens human	0.00047791
reactome	Downstream TCR signaling	0.000488429
ontocanro	SASP_Senescene Associated Secretory Phenotype_	0.000496141
pid	TRAIL signaling pathway	0.000498692
biocarta	growth hormone signaling pathway	0.000514345
pid	Role of Calcineurin dependent NFAT signaling in lymphocytes	0.000542485
kegg	HTLV I infection Homo sapiens human	0.000548133
wikipathways	IL 3 Signaling Pathway	0.00056244
spike	WNT signaling	0.000577011
wikipathways	TNF alpha Signaling Pathway	0.000582915
wikipathways	TNF alpha Signaling Pathway 1	0.000582915
reactome	Adaptive Immune System	0.000599452
wikipathways	Regulation of Microtubule Cytoskeleton	0.000608994
wikipathways	DNA Damage Response only ATM dependent	0.000613084
reactome	Fc epsilon receptor FCERI signaling	0.000619249
reactome	Platelet activation signaling and aggregation	0.000653952
reactome	ZBP1 DAI mediated induction of type I IFNs	0.000675773
pid	FoxO family signaling	0.000676746
pid	Canonical NF kappaB pathway	0.000688394
biocarta	pten dependent cell cycle arrest and apoptosis	0.000714083
biocarta	mcalpain and friends in cell motility	0.000720599
reactome	RIP mediated NFkB activation via ZBP1	0.000727153
systems.biology.org	beta_cell_v2 3	0.000727491
pid	HIV 1 Nef Negative effector of Fas and TNF alpha	0.000747043
reactome	Innate Immune System	0.000750003
pid	SHP2 signaling	0.000774095
reactome	Platelet Aggregation Plug Formation	0.000794788
spike	RAS signaling and tumorigenesis	0.0007993
pid	Glypican 1 network	0.00082292
reactome	Gap junction trafficking and regulation	0.000844522
spike	MAPK signaling	0.000848597
reactome	PECAM1 interactions	0.00086629
ontocanro	TNF	0.000873656
reactome	Antigen activates B Cell Receptor BCR leading to generation of second messengers	0.000881062
pid	Alpha4 beta1 integrin signaling events	0.000888508
kegg	PI3K Akt signaling pathway Homo sapiens human	0.000904064
reactome	Interleukin 2 signaling	0.000918689
wikipathways	Kit receptor signaling pathway	0.000936891
wikipathways	JAK STAT	0.000941745
wikipathways	JAK STAT 1	0.000941745
pid	IL1 mediated signaling events	0.00098098
ipavs	beta3_integrin_mediated_Ub_for_NFkB_activation_Proteins	0.00102123
pid	Plasma membrane estrogen receptor signaling	0.00104588
biocarta	hypoxia and p53 in the cardiovascular system	0.00107932
netpath	IL 7	0.00116585
reactome	PI3K AKT activation	0.00116585
spike	TLR Signaling	0.00117474
pid	Signaling events mediated by Hepatocyte Growth Factor Receptor c Met	0.0011908
pid	PDGFR alpha signaling pathway	0.00120165
reactome	Constitutive PI3K AKT Signaling in Cancer	0.00121981
pid	a4b7 Integrin signaling	0.00122159
reactome	Integrin alphaIIb beta3 signaling	0.00123814
wikipathways	IL17 signaling pathway	0.00123814
pharmgkb	Anti diabetic Drug Potassium Channel Inhibitors Pathway Pharmacodynamics	0.0012491
biocarta	nerve growth factor pathway ngf	0.00125664
pid	FAS CD95 signaling pathway	0.00125664
biocarta	igf 1 signaling pathway	0.00129416
reactome	Cell surface interactions at the vascular wall	0.00130365
biocarta	trka receptor signaling pathway	0.00131318
kegg	Non alcoholic fatty liver disease NAFLD Homo sapiens human	0.00132275
biocarta	sodd tnfr1 signaling pathway	0.00133335
reactome	PD 1 signaling	0.00139099
pid	IL3 mediated signaling events	0.00139102
reactome	TCR signaling	0.00142093
kegg	VEGF signaling pathway Homo sapiens human	0.00147169
pid	Signaling events mediated by VEGFR1 and VEGFR2	0.00153062
reactome	TAK1 activates NFkB by phosphorylation and activation of IKKs complex	0.00153408
pid	E cadherin signaling in keratinocytes	0.00155523
netpath	CRH	0.00156588
wikipathways	EGF EGFR Signaling Pathway	0.00156618
reactome	Downregulation of TGF beta receptor signaling	0.00159625
kegg	RIG I like receptor signaling pathway Homo sapiens human	0.00160892
biocarta	sprouty regulation of tyrosine kinase signals	0.00166376
reactome	Spry regulation of FGF signaling	0.0016952
kegg	Influenza A Homo sapiens human	0.00178846
pid	Class I PI3K signaling events	0.00178846
pid	EPO signaling pathway	0.00178846
pid	IL6 mediated signaling events	0.00182345
biocarta	fc epsilon receptor i signaling in mast cells	0.00183521
reactome	TRAF6 mediated NF kB activation	0.00185887
biocarta	phospholipids as signalling intermediaries	0.00190675
pid	Nongenotropic Androgen signaling	0.00194316
pid	CD40 CD40L signaling	0.00201727
wikipathways	Interferon type I signaling pathways	0.00201727
biocarta	integrin signaling pathway	0.00202979
wikipathways	MicroRNAs in cardiomyocyte hypertrophy	0.00206763
pid	Neurotrophic factor mediated Trk receptor signaling	0.00209311
wikipathways	Nanoparticle triggered regulated necrosis	0.00210095
reactome	GAB1 signalosome	0.00213168
pid	VEGFR1 specific signals	0.00214464
reactome	TNF signaling	0.00217231
pid	Insulin Pathway	0.00219695
reactome	Signaling by FGFR	0.00223216
netpath	TWEAK	0.00223669
pid	Signaling events mediated by Stem cell factor receptor c Kit	0.00229038
reactome	Signaling by FGFR in disease	0.00230962
pid	Alternative NF kappaB pathway	0.00231841
reactome	TGF beta receptor signaling in EMT epithelial to mesenchymal transition	0.00234485
biocarta	regulation of bad phosphorylation	0.00235563
wikipathways	SIDS Susceptibility Pathways	0.00237239
pid	AP 1 transcription factor network	0.00241406
reactome	Signaling by EGFR	0.00243742
wikipathways	Cardiac Hypertrophic Response	0.00245619
wikipathways	Integrin mediated Cell Adhesion	0.00248452
pid	Thromboxane A2 receptor signaling	0.00251306
pid	PDGFR beta signaling pathway	0.00269885
reactome	Platelet sensitization by LDL	0.0027031
wikipathways	Notch Signaling Pathway 1	0.00273352
reactome	Signaling by ERBB2	0.00278716
pid	LPA receptor mediated events	0.00279424
reactome	Signaling by EGFR in Cancer	0.00283206
reactome	Interleukin 3 5 and GM CSF signaling	0.00288688
reactome	Signaling by ERBB4	0.00306407
biocarta	influence of ras and rho proteins on g1 to s transition	0.00311028
ipavs	ANG_II_and_JAK_STAT_interactions_in_mediating_cardiac_myocyte_function	0.00311028
pid	EPHB forward signaling	0.00311028
signalink	EGF Ncore	0.00315799
biocarta	the co stimulatory signal during t cell activation	0.00328774
reactome	DAP12 interactions	0.00332694
pid	FGF signaling pathway	0.00336107
reactome	Interleukin 6 signaling	0.00337559
kegg	Amyotrophic lateral sclerosis ALS Homo sapiens human	0.00346451
kegg	Aldosterone regulated sodium reabsorption Homo sapiens human	0.00355451
biocarta	trefoil factors initiate mucosal healing	0.00380573
reactome	CD28 co stimulation	0.00382422
reactome	Downstream signaling of activated FGFR	0.00384276
biocarta	role of erbb2 in signal transduction and oncology	0.0039363
reactome	DAP12 signaling	0.0039363
reactome	Apoptosis	0.00395517
reactome	IRS related events triggered by IGF1R	0.0039741
pid	S1P1 pathway	0.00402039
reactome	IRS related events	0.00403121
reactome	NF kB activation through FADD RIP 1 pathway mediated by caspase 8 and 10	0.00406843
netpath	Fibroblast growth factor 1	0.00406955
smpdb	Joubert syndrome	0.00411673
smpdb	Phosphatidylinositol Phosphate Metabolism	0.00411673
signalink	IGF Core	0.00416529
reactome	IRS mediated signalling	0.00424484
reactome	Hypusine synthesis from eIF5A lysine	0.00429874
signalink	JAK STAT Core	0.00431254
reactome	Signalling by NGF	0.00433745
kegg	Cytokine cytokine receptor interaction Homo sapiens human	0.00456315
pid	IL23 mediated signaling events	0.00461405
wikipathways	IL 5 Signaling Pathway	0.00471328
reactome	Frs2 mediated activation	0.00482021
pid	Arf6 signaling events	0.00492483
reactome	Netrin mediated repulsion signals	0.00497753
pid	a6b1 and a6b4 Integrin signaling	0.0049912
kegg	Non small cell lung cancer Homo sapiens human	0.00501298
ipavs	STAT5A_mediated_PC	0.00508367
kegg	Cytosolic DNA sensing pathway Homo sapiens human	0.00513713
wikipathways	NOD pathway	0.0052448
wikipathways	Angiogenesis	0.00529902
pid	Signaling events mediated by HDAC Class I	0.00564594
kegg	Inflammatory bowel disease IBD Homo sapiens human	0.00568557
reactome	SHC1 events in ERBB4 signaling	0.00574179
reactome	Toll Like Receptor 4 TLR4 Cascade	0.0057678
pid	Signaling events mediated by focal adhesion kinase	0.00581124
signalink	EGF Core	0.00585899
wikipathways	Angiogenesis overview	0.00600364
kegg	Type II diabetes mellitus Homo sapiens human	0.00608435
pharmgkb	Sorafenib Pharmacodynamics	0.00625897
kegg	Adherens junction Homo sapiens human	0.0062743
biocarta	akt signaling pathway	0.00637661
biocarta	role of nicotinic acetylcholine receptors in the regulation of apoptosis	0.00637661
reactome	GRB2 SOS provides linkage to MAPK signaling for Integrins	0.00637661
reactome	p75 NTR receptor mediated signalling	0.00655207
pid	Class I PI3K signaling events mediated by Akt	0.00660334
reactome	Signaling by PDGF	0.00665484
reactome	Signaling by FGFR1 fusion mutants	0.00691807
pid	IL12 mediated signaling events	0.00716501
reactome	SOS mediated signalling	0.00716501
reactome	Cytosolic sensors of pathogen associated DNA	0.00731233
reactome	Activated TLR4 signalling	0.00739867
reactome	Downstream signal transduction	0.007539
ipavs	GAP_JUNCTION_REGULATION	0.00767038
reactome	NGF signalling via TRKA from the plasma membrane	0.00767864
reactome	Hemostasis	0.0078482
pid	S1P3 pathway	0.00786381
reactome	CD28 dependent PI3K Akt signaling	0.00792875
reactome	Prolonged ERK activation events	0.00799394
reactome	MyD88 independent cascade	0.00807704
reactome	TRIF mediated TLR3 TLR4 signaling	0.00807704
reactome	Toll Like Receptor 3 TLR3 Cascade	0.00807704
reactome	Signal Transduction	0.0081066
spike	Hearing and Vision Proteins	0.0081066
pid	Urokinase type plasminogen activator uPA and uPAR mediated signaling	0.00852383
reactome	Signaling by Leptin	0.00852383
reactome	Signalling to STAT3	0.00856473
reactome	SHC related events triggered by IGF1R	0.00872637
pid	Signaling events mediated by PRL	0.00879434
biocarta	inhibition of matrix metalloproteinases	0.00917152
kegg	ErbB signaling pathway Homo sapiens human	0.00940903
kegg	MicroRNAs in cancer Homo sapiens human	0.00953592
reactome	NOD1 2 Signaling Pathway	0.00955719
reactome	Activation of BMF and translocation to mitochondria	0.00977765
reactome	VEGF binds to VEGFR leading to receptor dimerization	0.00977765
wikipathways	T Cell Receptor and Co stimulatory Signaling	0.0101292
pid	Trk receptor signaling mediated by PI3K and PLC gamma	0.0107563
pid	VEGF and VEGFR signaling network	0.0109879
reactome	Axonal growth inhibition RHOA activation	0.0109879
reactome	Signaling by VEGF	0.0109879
reactome	VEGF ligand receptor interactions	0.0109879
reactome	p75NTR regulates axonogenesis	0.0109879
wikipathways	Signaling Pathways in Glioblastoma	0.0111007
spike	Apoptosis	0.01124
spike	Apoptosis Anti Apoptosis Network	0.0114512
pid	Regulation of nuclear SMAD2 3 signaling	0.0115221
wikipathways	Spinal Cord Injury	0.0116982
pid	Nectin adhesion pathway	0.0120858
biocarta	map kinase inactivation of smrt corepressor	0.012164
reactome	A tetrasaccharide linker sequence is required for GAG synthesis	0.0121956
reactome	Activation myristolyation of BID and translocation to mitochondria	0.0121956
smpdb	Bevacizumab Action Pathway	0.0121956
reactome	Disease	0.012281
reactome	Netrin 1 signaling	0.012321
ontocanro	Nemo	0.0123998
ipavs	GSK3_as_a_convergence_point_in_hypertrophic_signaling	0.0124789
wikipathways	Adipogenesis	0.0125581
ontocanro	TGF	0.0126375
reactome	DCC mediated attractive signaling	0.0127971
reactome	SHC1 events in ERBB2 signaling	0.013038
reactome	EGFR downregulation	0.0131056
kegg	Leukocyte transendothelial migration Homo sapiens human	0.0131996
wikipathways	IL 9 Signaling Pathway	0.0131996
pid	Caspase Cascade in Apoptosis	0.0132807
reactome	Axonal growth stimulation	0.0134007
reactome	Signal attenuation	0.0136895
pid	Ephrin B reverse signaling	0.0139372
pid	ErbB1 downstream signaling	0.0139998
pid	S1P2 pathway	0.0140202
pid	EPHA forward signaling	0.0141034
reactome	p75NTR signals via NF kB	0.0141986
smpdb	Intracellular Signalling Through Adenosine Receptor A2b and Adenosine	0.0142704
smpdb	Intracellular Signalling Through Adenosine Receptor A2a and Adenosine	0.0145224
kegg	Leishmaniasis Homo sapiens human	0.0146914
reactome	CD28 dependent Vav1 pathway	0.0147763
reactome	Interleukin 1 signaling	0.0148613
biocarta	signal transduction through il1r	0.0149465
biocarta	inactivation of gsk3 by akt causes accumulation of b catenin in alveolar macrophages	0.0151175
pid	Regulation of RhoA activity	0.0152033
reactome	SHC1 events in EGFR signaling	0.0153756
reactome	GPVI mediated activation cascade	0.0155486
netpath	RANKL	0.0156355
biocarta	toll like receptor pathway	0.0157225
reactome	Signalling to RAS	0.0158097
biocarta	erk1 erk2 mapk signaling pathway	0.0174129
biocarta	role of erk5 in neuronal survival pathway	0.0174129
biocarta	erythropoietin mediated neuroprotection through nf kb	0.0177777
reactome	Loss of Function of SMAD2 3 in Cancer	0.0179073
reactome	Loss of Function of SMAD4 in Cancer	0.0179073
reactome	Loss of Function of TGFBR1 in Cancer	0.0179073
reactome	Loss of Function of TGFBR2 in Cancer	0.0179073
reactome	SMAD2 3 MH2 Domain Mutants in Cancer	0.0179073
reactome	SMAD2 3 Phosphorylation Motif Mutants in Cancer	0.0179073
reactome	SMAD4 MH2 Domain Mutants in Cancer	0.0179073
reactome	Signaling by TGF beta Receptor Complex	0.0179073
reactome	Signaling by TGF beta Receptor Complex in Cancer	0.0179073
reactome	TGFBR1 KD Mutants in Cancer	0.0179073
reactome	TGFBR1 LBD Mutants in Cancer	0.0179073
reactome	TGFBR2 Kinase Domain Mutants in Cancer	0.0179073
reactome	TGFBR2 MSI Frameshift Mutants in Cancer	0.0179073
wikipathways	Regulation of Actin Cytoskeleton	0.0181455
biocarta	erk and pi 3 kinase are necessary for collagen binding in corneal epithelia	0.0184233
wikipathways	Apoptosis Modulation and Signaling	0.0184233
reactome	PI 3K cascade	0.0186094
reactome	PI3K AKT Signaling in Cancer	0.0186094
reactome	PI3K events in ERBB2 signaling	0.0186094
reactome	PI3K events in ERBB4 signaling	0.0186094
reactome	PIP3 activates AKT signaling	0.0186094
pid	Degradation of beta catenin	0.0187028
wikipathways	Cardiac Progenitor Differentiation	0.018791
biocarta	calcium signaling by hbx of hepatitis b virus	0.0187963
biocarta	ceramide signaling pathway	0.018984
wikipathways	TP53 Network	0.0191723
kegg	Graft versus host disease Homo sapiens human	0.0193867
biocarta	transcription factor creb and its extracellular signals	0.0194563
reactome	TGF beta receptor signaling activates SMADs	0.0195798
kegg	Tuberculosis Homo sapiens human	0.0197419
kegg	Intestinal immune network for IgA production Homo sapiens human	0.0199817
biocarta	hiv 1 nef negative effector of fas and tnf	0.0206085
kegg	Fc gamma R mediated phagocytosis Homo sapiens human	0.0206085
wikipathways	BDNF signaling pathway	0.0207395
reactome	Nef Mediated CD8 Down regulation	0.0211698
reactome	mRNA decay by 3 to 5 exoribonuclease	0.0211698
biocarta	cbl mediated ligand induced downregulation of egf receptors pathway	0.0212926
pid	Ceramide signaling pathway	0.0212926
pid	Signaling events mediated by TCPTP	0.0213911
kegg	Type I diabetes mellitus Homo sapiens human	0.0217629
wikipathways	Cytokines and Inflammatory Response	0.0217629
pid	Endothelins	0.0221849
pid	Posttranslational regulation of adherens junction stability and dissassembly	0.0222849
wikipathways	PDGF Pathway	0.0223553
reactome	Regulation of signaling by CBL	0.0224855
pid	ErbB4 signaling events	0.022586
biocarta	g secretase mediated erbb4 signaling pathway	0.0229471
reactome	Cell Cell communication	0.0229899
reactome	IRS activation	0.0235382
pid	Insulin mediated glucose transport	0.0236008
reactome	Signaling by constitutively active EGFR	0.0236883
reactome	Signalling to ERKs	0.0241146
kegg	Allograft rejection Homo sapiens human	0.0241287
wikipathways	Estrogen signaling pathway	0.0244249
kegg	Regulation of actin cytoskeleton Homo sapiens human	0.0245287
pid	TNF receptor signaling pathway	0.0246326
biocarta	bcr signaling pathway	0.0247367
kegg	Transcriptional misregulation in cancer Homo sapiens human	0.0247367
pid	Arf1 pathway	0.0253077
biocarta	mechanism of gene regulation by peroxisome proliferators via ppara	0.0264245
biocarta	tumor suppressor arf inhibits ribosomal biogenesis	0.026853
smpdb	Fc Epsilon Receptor I Signaling in Mast Cells	0.026853
pid	Validated targets of C MYC transcriptional repression	0.0270682
reactome	Gap junction trafficking	0.0270714
reactome	Activation of BH3 only proteins	0.0275004
reactome	FCERI mediated MAPK activation	0.0280443
biocarta	t cell receptor signaling pathway	0.0281535
kegg	HIF 1 signaling pathway Homo sapiens human	0.0282629
kegg	Rap1 signaling pathway Homo sapiens human	0.0289226
biocarta	inhibition of cellular proliferation by gleevec	0.0291437
pid	Netrin mediated signaling events	0.0293654
pharmgkb	Proton Pump Inhibitor Pathway Pharmacodynamics	0.029414
reactome	Gap junction degradation	0.029414
reactome	Nef Mediated CD4 Down regulation	0.029998
reactome	Regulation of gap junction activity	0.029998
reactome	c src mediated regulation of Cx43 function and closure of gap junctions	0.029998
wikipathways	miRNA Regulation of DNA Damage Response	0.0302583
wikipathways	DNA Damage Response	0.0304831
biocarta	mapkinase signaling pathway	0.0307084
spike	MYO3A Interacting Proteins in the Auditory System	0.0308213
reactome	TRAIL signaling	0.0317463
wikipathways	TGF Beta Signaling Pathway	0.0318439
wikipathways	TGF Beta Signaling Pathway 1	0.0318439
kegg	Fc epsilon RI signaling pathway Homo sapiens human	0.0324171
reactome	Formation of annular gap junctions	0.0329086
reactome	Intrinsic Pathway for Apoptosis	0.0331097
biocarta	bioactive peptide induced signaling pathway	0.033458
kegg	mTOR signaling pathway Homo sapiens human	0.033458
reactome	Fcgamma receptor FCGR dependent phagocytosis	0.0335743
wikipathways	Signaling of Hepatocyte Growth Factor Receptor	0.0336908
pid	CDC42 signaling events	0.0338075
reactome	Nef mediates down modulation of cell surface receptors by recruiting them to clathrin adapters	0.0340684
wikipathways	Wnt Signaling Pathway Netpath	0.0341582
biocarta	endocytotic role of ndk phosphins and dynamin	0.0346473
kegg	TGF beta signaling pathway Homo sapiens human	0.0347456
kegg	Lysosome Homo sapiens human	0.0352256
reactome	PI3K Cascade	0.0355737
reactome	Toll Like Receptors Cascades	0.0356594
reactome	Lysosome Vesicle Biogenesis	0.0358032
wikipathways	Type III interferon signaling	0.0358032
spike	Hearing related SIX1 Interaction	0.0358115
biocarta	links between pyk2 and map kinases	0.0367682
reactome	FasL CD95L signaling	0.0369566
reactome	beta catenin independent WNT signaling	0.0373704
kegg	Glioma Homo sapiens human	0.0379759
biocarta	ifn alpha signaling pathway	0.0381074
reactome	Retrograde neurotrophin signalling	0.0381074
pid	Signaling events mediated by PTP1B	0.0383408
pid	amb2 Integrin signaling	0.0386819
spike	DAPk family	0.0387068
biocarta	ionomycin and phorbal ester signaling pathway	0.0392557
wikipathways	Selenium Micronutrient Network	0.0392557
wikipathways	AMPK Signaling	0.0403062
biocarta	stress induction of hsp regulation	0.0404014
reactome	Autodegradation of the E3 ubiquitin ligase COP1	0.0404524
reactome	HIV Infection	0.0408025
ipavs	Basal_Cell_Carcinoma_Signaling_Pathway	0.0409733
reactome	TRIF mediated programmed cell death	0.0409733
biocarta	overview of telomerase rna component gene hterc transcriptional regulation	0.0415446
wikipathways	Corticotropin releasing hormone	0.0420519
biocarta	angiotensin ii mediated activation of jnk pathway via pyk2 dependent signaling	0.0425551
biocarta	ifn gamma signaling pathway	0.0426853
kegg	African trypanosomiasis Homo sapiens human	0.0426853
reactome	Molecules associated with elastic fibres	0.0432547
wikipathways	TSH signaling pathway	0.0438213
wikipathways	Synaptic Vesicle Pathway	0.0438234
reactome	Elastic fibre formation	0.0449591
reactome	Interleukin 7 signaling	0.0449591
reactome	MyD88 Mal cascade initiated on plasma membrane	0.0449708
reactome	Toll Like Receptor 2 TLR2 Cascade	0.0449708
reactome	Toll Like Receptor TLR1 TLR2 Cascade	0.0449708
reactome	Toll Like Receptor TLR6 TLR2 Cascade	0.0449708
kegg	AMPK signaling pathway Homo sapiens human	0.0452275
reactome	Toll Like Receptor 9 TLR9 Cascade	0.0454847
kegg	Renal cell carcinoma Homo sapiens human	0.0456134
reactome	MyD88 dependent cascade initiated on endosome	0.0457423
reactome	Toll Like Receptor 7 8 TLR7 8 Cascade	0.0457423
reactome	ECM proteoglycans	0.0460922
reactome	TRAF6 mediated induction of NFkB and MAP kinases upon TLR7 8 or 9 activation	0.0465178
reactome	PCP CE pathway	0.0467772
reactome	MyD88 cascade initiated on plasma membrane	0.047037
reactome	Toll Like Receptor 10 TLR10 Cascade	0.047037
reactome	Toll Like Receptor 5 TLR5 Cascade	0.047037
kegg	Hematopoietic cell lineage Homo sapiens human	0.0483508
reactome	Golgi Associated Vesicle Biogenesis	0.0483508
wikipathways	Folate Metabolism	0.0494764
wikipathways	Ovarian Infertility Genes	0.0494764
kegg	Rheumatoid arthritis Homo sapiens human	0.0500382
reactome	Translocation of GLUT4 to the plasma membrane	0.050321
reactome	Trafficking of GluR2 containing AMPA receptors	0.0505994
reactome	TRAF6 Mediated Induction of proinflammatory cytokines	0.0515191
pid	LKB1 signaling events	0.0521882
pid	ErbB receptor signaling network	0.0522793
reactome	Syndecan interactions	0.0522793
biocarta	corticosteroids and cardioprotection	0.052838
kegg	Hippo signaling pathway Homo sapiens human	0.0528598
kegg	Phosphatidylinositol signaling system Homo sapiens human	0.0533961
kegg	Synaptic vesicle cycle Homo sapiens human	0.0533961
wikipathways	Inflammatory Response Pathway	0.0533961
reactome	Negative regulation of FGFR signaling	0.0535339
pid	Beta3 integrin cell surface interactions	0.0539535
reactome	Clathrin derived vesicle budding	0.0539535
reactome	Non integrin membrane ECM interactions	0.0539535
reactome	trans Golgi Network Vesicle Budding	0.0539535
wikipathways	Sandbox Pathway	0.0539535
reactome	Degradation of the extracellular matrix	0.0545104
pid	mTOR signaling pathway	0.0552976
reactome	MHC class II antigen presentation	0.0556222
wikipathways	Allograft Rejection	0.0556222
kegg	Endometrial cancer Homo sapiens human	0.0559801
pid	Regulation of nuclear beta catenin signaling and target gene transcription	0.0568022
netpath	Ghrelin	0.0572144
reactome	SMAD2 SMAD3 SMAD4 heterotrimer regulates transcription	0.0574897
biocarta	actions of nitric oxide in the heart	0.0589427
wikipathways	Vitamin B12 Metabolism	0.0589427
pid	Beta5 beta6 beta7 and beta8 integrin cell surface interactions	0.059494
reactome	Caspase 8 activation	0.059494
reactome	Dimerization of procaspase 8	0.059494
reactome	Regulation by c FLIP	0.059494
reactome	WNT5A dependent internalization of FZD4	0.059494
wikipathways	ErbB Signaling Pathway	0.0595654
signalink	IGF Ncore	0.0605946
pid	Calcium signaling in the CD4 TCR pathway	0.061144
reactome	IKK complex recruitment mediated by RIP1	0.0620814
wikipathways	Nanomaterial induced apoptosis	0.0622409
biocarta	thrombin signaling and protease activated receptors	0.0627885
biocarta	il22 soluble receptor signaling pathway	0.0633354
pharmgkb	Bisphosphonate Pathway Pharmacodynamics	0.0633354
reactome	Recycling pathway of L1	0.0638817
reactome	binding of TCF LEF CTNNB1 to target gene promoters	0.0644274
kegg	Endocrine and other factor regulated calcium reabsorption Homo sapiens human	0.0660608
reactome	Signaling by Hippo	0.0660608
ipavs	STAT_signaling_pathway	0.066604
reactome	Interleukin 1 processing	0.0671467
reactome	NF kB is activated and signals survival	0.0671908
wikipathways	Complement	0.0676887
biocarta	cxcr4 signaling pathway	0.069311
reactome	Death Receptor Signalling	0.0698506
reactome	Extrinsic Pathway for Apoptosis	0.0698506
kegg	Thyroid hormone signaling pathway Homo sapiens human	0.0699245

## Sheet: pathDip-ResultsDOWNREG
Pathway enrichment analysis of differentially downregulated genes in BRCA1 mutation carriers compared to non-carriers.
Pathway Source	Pathway Name	p-value
signalink	EGF Core	6.76384e-06
spike	Hearing and Vision Proteins	1.21518e-05
spike	RAS signaling and tumorigenesis	1.68318e-05
wikipathways	Senescence and Autophagy	4.18591e-05
spike	p53 Signaling Network	4.64376e-05
wikipathways	miRNA Regulation of DNA Damage Response	5.6774e-05
wikipathways	DNA Damage Response	5.77056e-05
spike	Mismatch repair	6.23469e-05
spike	Hearing related SIX1 Interaction	8.23893e-05
ontocanro	Nucleotide Excision Repair	0.00011333
wikipathways	TSH signaling pathway	0.000129423
rb	Pathways Apoptosis_entry_module	0.000165509
spike	Apoptosis In The Ear	0.000173908
reactome	Double Strand Break Repair	0.000174357
wikipathways	FAS pathway and Stress induction of HSP regulation	0.00020026
pid	IL2 mediated signaling events	0.000214828
pharmgkb	EGFR Inhibitor Pathway Pharmacodynamics	0.000235094
kegg	Focal adhesion Homo sapiens human	0.000252557
kegg	Colorectal cancer Homo sapiens human	0.00026234
spike	Base excision and single strand break repair	0.000283254
wikipathways	TNF alpha Signaling Pathway	0.000309004
wikipathways	TNF alpha Signaling Pathway 1	0.000309004
systems.biology.org	Toll Like_receptor_signaling_network	0.000355653
kegg	Proteoglycans in cancer Homo sapiens human	0.000356075
biocarta	il 7 signal transduction	0.000363613
wikipathways	miRNAs involved in DNA damage response	0.000367246
kegg	ErbB signaling pathway Homo sapiens human	0.000408131
wikipathways	ATM Signaling Pathway	0.00040876
biocarta	estrogen responsive protein efp controls cell cycle and breast tumors growth	0.000412677
kegg	MicroRNAs in cancer Homo sapiens human	0.000415992
reactome	Chk1 Chk2 Cds1 mediated inactivation of Cyclin B Cdk1 complex	0.000445551
reactome	Transcriptional activity of SMAD2 SMAD3 SMAD4 heterotrimer	0.00052607
spike	Nucleotide excision repair	0.000532358
reactome	RNA Polymerase I Promoter Escape	0.000537064
reactome	RNA Polymerase I Transcription Termination	0.000553124
wikipathways	Cell Cycle	0.000576978
biocarta	overview of telomerase rna component gene hterc transcriptional regulation	0.000585936
kegg	Progesterone mediated oocyte maturation Homo sapiens human	0.000635323
reactome	Dual incision reaction in GG NER	0.000636874
reactome	Formation of incision complex in GG NER	0.000636874
netpath	IL2	0.000652982
wikipathways	Homologous recombination	0.000689871
reactome	SUMO is proteolytically processed	0.000693985
biocarta	calcium signaling by hbx of hepatitis b virus	0.000699483
pid	BARD1 signaling events	0.000761803
reactome	Processing and activation of SUMO	0.000761803
reactome	SUMOylation	0.000761803
pid	PDGFR alpha signaling pathway	0.000773501
wikipathways	B Cell Receptor Signaling Pathway	0.000787915
biocarta	nerve growth factor pathway ngf	0.000809279
biocarta	atm signaling pathway	0.000833707
biocarta	igf 1 signaling pathway	0.000833707
kegg	Cell cycle Homo sapiens human	0.000899708
reactome	SUMO is conjugated to E1 UBA2 SAE1	0.000929477
wikipathways	G1 to S cell cycle control	0.000936098
reactome	RNA Pol II CTD phosphorylation and interaction with CE	0.000964203
reactome	RNA Pol II CTD phosphorylation and interaction with CE 1	0.000964203
netpath	AndrogenReceptor	0.00100366
reactome	mRNA Capping	0.001007
pid	Direct p53 effectors	0.0010179
reactome	Dual incision reaction in TC NER	0.00105069
reactome	Formation of transcription coupled NER TC NER repair complex	0.00105069
wikipathways	Mismatch repair	0.00107287
reactome	Formation of the Early Elongation Complex	0.00109527
reactome	Formation of the HIV 1 Early Elongation Complex	0.00109527
kegg	Basal transcription factors Homo sapiens human	0.00111789
pid	EPO signaling pathway	0.00115646
pid	DNA PK pathway in nonhomologous end joining	0.00116381
biocarta	egf signaling pathway	0.0011717
biocarta	fc epsilon receptor i signaling in mast cells	0.00118706
reactome	Signaling by FGFR	0.00121533
biocarta	t cell receptor signaling pathway	0.00133112
reactome	Phosphorylation of Emi1	0.00135631
wikipathways	Nanomaterial induced apoptosis	0.00135631
biocarta	il 2 receptor beta chain in t cell activation	0.0014071
biocarta	inhibition of cellular proliferation by gleevec	0.0014071
biocarta	basic mechanisms of sumoylation	0.0014157
reactome	SUMO is transferred from E1 to E2 UBE2I UBC9	0.0014157
ontocanro	Replicative Senescence	0.00145046
biocarta	tpo signaling pathway	0.00145923
wikipathways	ID signaling pathway	0.00148378
pid	Signaling events mediated by Stem cell factor receptor c Kit	0.00148575
reactome	G2 M DNA damage checkpoint	0.00150992
spike	DNA damage induced G1 S checkpoint	0.00152157
pid	AP 1 transcription factor network	0.00156711
reactome	Base Excision Repair AP Site Formation	0.00161588
ontocanro	Non Homologous end Joining	0.00161669
reactome	ATM mediated phosphorylation of repair proteins	0.00161669
reactome	ATM mediated response to DNA double strand break	0.00161669
biocarta	cell cycle g1 s check point	0.00167986
pid	Osteopontin mediated events	0.00168948
kegg	Ras signaling pathway Homo sapiens human	0.00169914
biocarta	pdgf signaling pathway	0.00170882
kegg	Measles Homo sapiens human	0.00170882
kegg	Hepatitis B Homo sapiens human	0.00172537
reactome	RNA Polymerase II Promoter Escape	0.00172693
kegg	Non homologous end joining Homo sapiens human	0.00175503
wikipathways	Alpha 6 Beta 4 signaling pathway	0.00175778
wikipathways	Signaling of Hepatocyte Growth Factor Receptor	0.00177761
kegg	FoxO signaling pathway Homo sapiens human	0.00178632
pid	CDC42 signaling events	0.00178758
kegg	Viral carcinogenesis Homo sapiens human	0.00179193
kegg	Fanconi anemia pathway Homo sapiens human	0.00181188
reactome	Global Genomic NER GG NER	0.00181188
kegg	Acute myeloid leukemia Homo sapiens human	0.00183793
reactome	HIV Transcription Initiation	0.00186958
reactome	RNA Polymerase II HIV Promoter Escape	0.00186958
reactome	RNA Polymerase II Transcription Initiation	0.00186958
reactome	RNA Polymerase II Transcription Initiation And Promoter Clearance	0.00186958
reactome	RNA Polymerase II Transcription Pre Initiation And Promoter Opening	0.00186958
wikipathways	Arylhydrocarbon receptor AhR signaling pathway	0.00186958
wikipathways	Eukaryotic Transcription Initiation	0.00186958
reactome	DNA Repair	0.00189952
biocarta	caspase cascade in apoptosis	0.00195775
reactome	Condensation of Prometaphase Chromosomes	0.00198756
reactome	Displacement of DNA glycosylase by APE1	0.00215343
kegg	Glioma Homo sapiens human	0.0021587
pid	FGF signaling pathway	0.00219256
reactome	Nonhomologous End joining NHEJ	0.00223376
reactome	Formation of HIV elongation complex in the absence of HIV Tat	0.00229742
reactome	Formation of RNA Pol II elongation complex	0.00229742
reactome	Homologous Recombination Repair	0.00229742
reactome	Homologous recombination repair of replication independent double strand breaks	0.00229742
reactome	RNA Polymerase II Transcription Elongation	0.00229742
reactome	Formation of HIV 1 elongation complex containing HIV 1 Tat	0.00236193
reactome	HIV Transcription Elongation	0.00236193
reactome	Tat mediated elongation of the HIV 1 transcript	0.00236193
reactome	Recruitment of repair and signaling proteins to double strand breaks	0.0023945
pid	Fanconi anemia pathway	0.00242728
wikipathways	Apoptosis	0.00248764
reactome	CD28 co stimulation	0.00249993
biocarta	role of erbb2 in signal transduction and oncology	0.00257444
biocarta	angiotensin ii mediated activation of jnk pathway via pyk2 dependent signaling	0.00259958
reactome	Processing of DNA ends prior to end rejoining	0.00262835
reactome	Transcription coupled NER TC NER	0.00262835
netpath	Fibroblast growth factor 1	0.00266309
spike	NFkB Signaling Network	0.00272756
pid	ErbB2 ErbB3 signaling events	0.00275361
netpath	IL5	0.00279298
reactome	Golgi Cisternae Pericentriolar Stack Reorganization	0.00283692
spike	DNA damage response and chromatin remodeling	0.00289966
kegg	Renal cell carcinoma Homo sapiens human	0.00291317
spike	G2 M Phase of the Cell Cycle	0.002944
reactome	Nucleotide Excision Repair	0.00305292
wikipathways	IL 5 Signaling Pathway	0.00309232
wikipathways	Focal Adhesion	0.00317724
reactome	Base free sugar phosphate removal via the single nucleotide replacement pathway	0.00322703
reactome	Transcription of the HIV genome	0.00335239
reactome	RNA Polymerase II Pre transcription Events	0.00339074
biocarta	regulation of cell cycle progression by plk3	0.00354617
wikipathways	IL 2 Signaling Pathway	0.00354645
kegg	Hepatitis C Homo sapiens human	0.00357707
biocarta	apoptotic signaling in response to dna damage	0.00358553
kegg	Nucleotide excision repair Homo sapiens human	0.00358553
pid	Signaling events regulated by Ret tyrosine kinase	0.00360785
pid	BCR signaling pathway	0.0036699
netpath	EGFR1	0.00368108
netpath	TGF_beta_Receptor	0.00374659
pid	Signaling events mediated by focal adhesion kinase	0.00382785
reactome	DNA Damage Telomere Stress Induced Senescence	0.0039488
netpath	IL3	0.0039899
spike	Repair of Interstrand Crosslinks	0.00403173
netpath	IL4	0.00403931
kegg	Endometrial cancer Homo sapiens human	0.0040891
reactome	Innate Immune System	0.00411632
kegg	Adherens junction Homo sapiens human	0.00413926
kegg	Osteoclast differentiation Homo sapiens human	0.00413926
pid	Fc epsilon receptor I signaling in mast cells	0.00417291
kegg	Herpes simplex infection Homo sapiens human	0.00418979
pid	Angiopoietin receptor Tie2 mediated signaling	0.0042407
reactome	SMAD2 SMAD3 SMAD4 heterotrimer regulates transcription	0.00427484
biocarta	fas signaling pathway cd95	0.00428526
kegg	Pathways in cancer Homo sapiens human	0.0043415
reactome	G2 M Checkpoints	0.00437134
reactome	DNA Damage Recognition in GG NER	0.00483372
wikipathways	IL 3 Signaling Pathway	0.00499309
biocarta	melanocyte development and pigmentation pathway	0.00499585
netpath	TNFalpha	0.00503298
reactome	Cyclin A B1 associated events during G2 M transition	0.00504192
reactome	NGF signalling via TRKA from the plasma membrane	0.00508765
spike	WNT signaling	0.00508765
biocarta	mets affect on macrophage differentiation	0.00513462
wikipathways	DNA Damage Response only ATM dependent	0.00531899
reactome	Regulation of APC C activators between G1 S and early anaphase	0.00533855
reactome	Fc epsilon receptor FCERI signaling	0.00535815
reactome	NoRC negatively regulates rRNA expression	0.00541734
wikipathways	AGE RAGE pathway	0.00545681
netpath	ID	0.00546513
kegg	Pancreatic cancer Homo sapiens human	0.00580039
reactome	RNA Polymerase I Promoter Clearance	0.00585427
reactome	RNA Polymerase I Transcription Initiation	0.00590376
reactome	RNA Polymerase I Transcription	0.00605337
reactome	Tie2 Signaling	0.00610361
biocarta	ctcf first multivalent nuclear factor	0.00615404
reactome	RNA Polymerase I RNA Polymerase III and Mitochondrial Transcription	0.00615404
reactome	Negative epigenetic regulation of rRNA expression	0.00625547
netpath	Oncostatin_M	0.00650359
pid	Coregulation of Androgen receptor activity	0.00651228
spike	MAPK signaling	0.00674873
kegg	Neurotrophin signaling pathway Homo sapiens human	0.00683922
wikipathways	Kit receptor signaling pathway	0.00725531
reactome	Regulation of HSF1 mediated heat shock response	0.0072559
reactome	Cytokine Signaling in Immune system	0.00732608
netpath	BCR	0.00737348
wikipathways	Signaling Pathways in Glioblastoma	0.00742107
reactome	Downregulation of SMAD2 3 SMAD4 transcriptional activity	0.00754083
pid	Regulation of Telomerase	0.00756492
biocarta	hypoxia inducible factor in the cardivascular system	0.00764111
pid	IL4 mediated signaling events	0.00764111
spike	Apoptosis Anti Apoptosis Network	0.00766173
reactome	mRNA Splicing Minor Pathway	0.00769687
reactome	Chromosome Maintenance	0.00792167
reactome	Resolution of AP sites via the single nucleotide replacement pathway	0.0080337
biocarta	multiple antiapoptotic pathways from igf 1r signaling lead to bad phosphorylation	0.00809215
biocarta	rb tumor suppressor checkpoint signaling in response to dna damage	0.00809215
reactome	Signaling by Interleukins	0.0081064
reactome	Disease	0.00823255
netpath	KitReceptor	0.00825792
wikipathways	RANKL RANK Signaling Pathway	0.00828333
netpath	Leptin	0.00830879
pid	Integrin linked kinase signaling	0.00843792
pid	Regulation of cytoplasmic and nuclear SMAD2 3 signaling	0.00849617
pid	Signaling events mediated by Hepatocyte Growth Factor Receptor c Met	0.00864396
reactome	Epigenetic regulation of gene expression	0.00884934
ontocanro	Caspase Cascade in Apoptosis	0.00896847
reactome	Immune System	0.00902237
kegg	p53 signaling pathway Homo sapiens human	0.0090883
kegg	Prostate cancer Homo sapiens human	0.00917484
wikipathways	Leptin signaling pathway	0.00941978
reactome	SHC activation	0.00962702
pid	HIF 1 alpha transcription factor network	0.0096361
netpath	IL6	0.00978026
reactome	G1 S DNA Damage Checkpoints	0.00986457
kegg	Melanoma Homo sapiens human	0.00988405
reactome	SHC1 events in ERBB2 signaling	0.010009
kegg	Leukocyte transendothelial migration Homo sapiens human	0.0101347
wikipathways	IL 9 Signaling Pathway	0.0101347
pid	Caspase Cascade in Apoptosis	0.0101978
netpath	Gastrin	0.0102636
rb	Pathways E2F1 3_module	0.0103245
pid	Signaling events mediated by VEGFR1 and VEGFR2	0.0103793
biocarta	agrin in postsynaptic differentiation	0.0104519
wikipathways	Integrated Breast Cancer Pathway	0.0105158
wikipathways	EGF EGFR Signaling Pathway	0.0105542
wikipathways	miR targeted genes in leukocytes TarBase	0.0106868
biocarta	pelp1 modulation of estrogen receptor activity	0.0107733
smpdb	Intracellular Signalling Through Adenosine Receptor A2b and Adenosine	0.0109681
pid	IL2 signaling events mediated by STAT5	0.0111645
smpdb	Intracellular Signalling Through Adenosine Receptor A2a and Adenosine	0.0111645
reactome	Spry regulation of FGF signaling	0.0111799
kegg	Leishmaniasis Homo sapiens human	0.0112962
biocarta	wnt signaling pathway	0.0114286
biocarta	the information processing pathway at the ifn beta enhancer	0.0115617
pid	SHP2 signaling	0.0116284
biocarta	telomeres telomerase cellular aging and immortality	0.0117625
wikipathways	Androgen receptor signaling pathway	0.0118577
reactome	GPVI mediated activation cascade	0.0119648
reactome	Cell Cycle	0.0120465
pid	Glypican 1 network	0.0121005
reactome	Loss of Function of SMAD2 3 in Cancer	0.0121415
reactome	Loss of Function of SMAD4 in Cancer	0.0121415
reactome	Loss of Function of TGFBR1 in Cancer	0.0121415
reactome	Loss of Function of TGFBR2 in Cancer	0.0121415
reactome	SMAD2 3 MH2 Domain Mutants in Cancer	0.0121415
reactome	SMAD2 3 Phosphorylation Motif Mutants in Cancer	0.0121415
reactome	SMAD4 MH2 Domain Mutants in Cancer	0.0121415
reactome	Signaling by TGF beta Receptor Complex	0.0121415
reactome	Signaling by TGF beta Receptor Complex in Cancer	0.0121415
reactome	TGFBR1 KD Mutants in Cancer	0.0121415
reactome	TGFBR1 LBD Mutants in Cancer	0.0121415
reactome	TGFBR2 Kinase Domain Mutants in Cancer	0.0121415
reactome	TGFBR2 MSI Frameshift Mutants in Cancer	0.0121415
wikipathways	DNA Replication	0.0124425
ontocanro	TNF	0.0125804
pid	Regulation of p38 alpha and p38 beta	0.0129281
reactome	Interleukin 2 signaling	0.0129982
kegg	Chronic myeloid leukemia Homo sapiens human	0.0132154
netpath	Alpha6Beta4Integrin	0.0132822
reactome	TGF beta receptor signaling activates SMADs	0.0133157
kegg	Inositol phosphate metabolism Homo sapiens human	0.0133275
pid	EPHA2 forward signaling	0.0134216
signalink	TGF Ncore	0.0135641
wikipathways	Prolactin Signaling Pathway	0.0136528
biocarta	erythropoietin mediated neuroprotection through nf kb	0.0137071
reactome	Activation of gene expression by SREBF SREBP	0.0138542
reactome	Signaling by FGFR in disease	0.0139946
wikipathways	Regulation of Actin Cytoskeleton	0.0139951
wikipathways	Apoptosis Modulation and Signaling	0.0142128
reactome	Signaling by EGFR	0.0145516
biocarta	ceramide signaling pathway	0.0146523
wikipathways	TP53 Network	0.0148
reactome	Fanconi Anemia pathway	0.0149484
biocarta	p53 signaling pathway	0.0151721
kegg	Tuberculosis Homo sapiens human	0.0152469
spike	TLR Signaling	0.0152469
wikipathways	EBV LMP1 signaling	0.015322
pid	PDGFR beta signaling pathway	0.0156656
biocarta	tgf beta signaling pathway	0.0157753
wikipathways	IL17 signaling pathway	0.0157753
biocarta	hiv 1 nef negative effector of fas and tnf	0.0159276
kegg	Natural killer cell mediated cytotoxicity Homo sapiens human	0.0159276
pid	FAS CD95 signaling pathway	0.0159276
reactome	Cyclin B2 mediated events	0.015956
reactome	Signaling by ERBB2	0.0160348
spike	G1 S Phase of the Cell Cycle	0.0161572
reactome	Signaling by EGFR in Cancer	0.0162212
reactome	Signaling by constitutively active EGFR	0.0162212
reactome	Cell surface interactions at the vascular wall	0.0163111
biocarta	regulation of transcriptional activity by pml	0.0163882
wikipathways	EPO Receptor Signaling	0.0163882
biocarta	overview of telomerase protein component gene htert transcriptional regulation	0.0164655
pid	Ceramide signaling pathway	0.0164655
pid	Hypoxic and oxygen homeostasis regulation of HIF 1 alpha	0.0165429
pid	Signaling events mediated by TCPTP	0.0165429
pharmgkb	Doxorubicin Pathway Cancer Cell Pharmacodynamics	0.0170039
reactome	Late Phase of HIV Life Cycle	0.0170107
reactome	Signaling by ERBB4	0.0171712
reactome	TCR signaling	0.0172465
reactome	Regulation of signaling by CBL	0.0174045
pid	ErbB4 signaling events	0.0174837
reactome	Regulation of cholesterol biosynthesis by SREBP SREBF	0.0175272
reactome	Cell Cell communication	0.017802
reactome	MAP kinase activation in TLR cascade	0.017882
smpdb	Nucleotide Excision Repair	0.0180499
pid	FOXM1 transcription factor network	0.0182032
pid	E cadherin signaling in keratinocytes	0.0182838
spike	The GJB2 Interactions in the Ear	0.0188525
pid	VEGFR3 signaling in lymphatic endothelium	0.0189343
wikipathways	Estrogen signaling pathway	0.0189343
kegg	Bacterial invasion of epithelial cells Homo sapiens human	0.0190162
biocarta	cdc25 and chk1 regulatory pathway in response to dna damage	0.019094
reactome	Removal of DNA patch containing abasic residue	0.019094
reactome	Resolution of AP sites via the multiple nucleotide patch replacement pathway	0.019094
pid	TNF receptor signaling pathway	0.0190983
biocarta	bcr signaling pathway	0.0191806
signalink	TGF Core	0.019927
kegg	Influenza A Homo sapiens human	0.0200107
reactome	APC C Cdc20 mediated degradation of mitotic proteins	0.0200107
biocarta	nfkb activation by nontypeable hemophilus influenzae	0.0202625
pid	IL6 mediated signaling events	0.0202625
reactome	Role of LAT2 NTAL LAB on calcium mobilization	0.0205155
reactome	APC C Cdc20 mediated degradation of Cyclin B	0.0206001
reactome	IRS activation	0.0206564
wikipathways	Prostate Cancer	0.0206848
pid	p75 NTR mediated signaling	0.0207697
biocarta	phospholipids as signalling intermediaries	0.0208548
biocarta	tumor suppressor arf inhibits ribosomal biogenesis	0.0208548
pid	Validated targets of C MYC transcriptional repression	0.0210252
kegg	Endocytosis Homo sapiens human	0.0214538
wikipathways	Interferon type I signaling pathways	0.0216262
kegg	Toll like receptor signaling pathway Homo sapiens human	0.0217126
reactome	FCERI mediated MAPK activation	0.0217991
kegg	HIF 1 signaling pathway Homo sapiens human	0.0219726
reactome	Signalling by NGF	0.0220595
reactome	DNA Replication	0.0220595
reactome	HIV Life Cycle	0.0220595
reactome	GRB7 events in ERBB2 signaling	0.0222144
netpath	IL1	0.0224086
pid	VEGFR1 specific signals	0.0224962
kegg	B cell receptor signaling pathway Homo sapiens human	0.0228479
pid	Netrin mediated signaling events	0.0228479
ipavs	FAS_signaling_in_cardiac_hypertrophy	0.0230246
netpath	TWEAK	0.0231131
wikipathways	Wnt Signaling Pathway and Pluripotency	0.0232017
reactome	Base Excision Repair	0.0232506
reactome	Resolution of Abasic Sites AP sites	0.0232506
reactome	Activation of APC C and APC C Cdc20 mediated degradation of mitotic proteins	0.0237365
wikipathways	Toll like receptor signaling pathway	0.0238261
kegg	Epstein Barr virus infection Homo sapiens human	0.0238673
biocarta	mapkinase signaling pathway	0.0239158
wikipathways	SIDS Susceptibility Pathways	0.0240056
reactome	Synthesis of DNA	0.0242759
reactome	Assembly of the RAD50 MRE11 NBS1 complex at DNA double strand breaks	0.0242849
reactome	G2 M DNA replication checkpoint	0.0242849
reactome	MRN complex relocalizes to nuclear foci	0.0242849
reactome	Phosphorylation of proteins involved in the G2 M transition by Cyclin A Cdc2 complexes	0.0242849
wikipathways	IL 6 signaling pathway	0.0245473
wikipathways	Integrin mediated Cell Adhesion	0.024729
wikipathways	TGF Beta Signaling Pathway	0.02482
wikipathways	TGF Beta Signaling Pathway 1	0.02482
reactome	mRNA Splicing	0.0250023
reactome	mRNA Splicing Major Pathway	0.0250023
reactome	Processing of Capped Intron Containing Pre mRNA	0.0254605
biocarta	bioactive peptide induced signaling pathway	0.0261073
reactome	Cellular response to heat stress	0.0261073
wikipathways	Notch Signaling Pathway 1	0.0262932
reactome	Regulation of gap junction activity	0.0263477
reactome	c src mediated regulation of Cx43 function and closure of gap junctions	0.0263477
pid	IL2 signaling events mediated by PI3K	0.026573
reactome	Transcriptional regulation of pluripotent stem cells	0.0268622
reactome	Toll Like Receptor 4 TLR4 Cascade	0.0270645
kegg	TGF beta signaling pathway Homo sapiens human	0.0271359
reactome	Interleukin 3 5 and GM CSF signaling	0.0272302
kegg	Base excision repair Homo sapiens human	0.0273762
kegg	NF kappa B signaling pathway Homo sapiens human	0.0274191
reactome	TRAIL signaling	0.0278897
reactome	Adaptive Immune System	0.0283617
reactome	Autodegradation of the E3 ubiquitin ligase COP1	0.0283617
pid	PLK3 signaling events	0.0284028
ipavs	ANG_II_and_JAK_STAT_interactions_in_mediating_cardiac_myocyte_function	0.0285625
pid	EPHB forward signaling	0.0285625
biocarta	links between pyk2 and map kinases	0.0287548
kegg	Toxoplasmosis Homo sapiens human	0.0287548
reactome	Formation of annular gap junctions	0.0289153
pid	E2F transcription factor network	0.0294314
reactome	DAP12 interactions	0.0298207
reactome	Costimulation by the CD28 family	0.0299183
reactome	Downstream signaling events of B Cell Receptor BCR	0.0299183
spike	DAPk family	0.0303099
wikipathways	RB in Cancer	0.030408
reactome	Phosphorylation of CD3 and TCR zeta chains	0.0309607
biocarta	antisense pathway	0.0314708
wikipathways	AMPK Signaling	0.0315953
pid	Internalization of ErbB1	0.0318946
reactome	Presynaptic phase of homologous DNA pairing and strand exchange	0.0319805
reactome	HIV Infection	0.0319947
reactome	Activated TLR4 signalling	0.0323324
reactome	FasL CD95L signaling	0.0324897
biocarta	trefoil factors initiate mucosal healing	0.0324964
wikipathways	IL 1 signaling pathway	0.0325971
kegg	Chagas disease American trypanosomiasis Homo sapiens human	0.0326979
reactome	Downstream signaling of activated FGFR	0.0326979
wikipathways	TSLP Signaling Pathway	0.0328998
biocarta	vegf hypoxia and angiogenesis	0.0332036
reactome	DAP12 signaling	0.0332036
biocarta	ifn alpha signaling pathway	0.0335066
reactome	Homologous DNA pairing and strand exchange	0.0335066
biocarta	role of egf receptor transactivation by gpcrs in cardiac hypertrophy	0.0335083
pid	Regulation of Androgen receptor activity	0.0336101
wikipathways	Integrated Pancreatic Cancer Pathway	0.0338616
reactome	Processive synthesis on the C strand of the telomere	0.0340143
reactome	MyD88 independent cascade	0.0344162
reactome	Stabilization of p53	0.0344162
reactome	TRIF mediated TLR3 TLR4 signaling	0.0344162
reactome	Toll Like Receptor 3 TLR3 Cascade	0.0344162
reactome	S Phase	0.0344284
biocarta	sonic hedgehog receptor ptc1 regulates cell cycle	0.0345216
reactome	E2F enabled inhibition of pre replication complex formation	0.0345216
reactome	Host Interactions of HIV factors	0.03515
kegg	Prolactin signaling pathway Homo sapiens human	0.0353572
reactome	MyD88 Mal cascade initiated on plasma membrane	0.0353572
reactome	Toll Like Receptor 2 TLR2 Cascade	0.0353572
reactome	Toll Like Receptor TLR1 TLR2 Cascade	0.0353572
reactome	Toll Like Receptor TLR6 TLR2 Cascade	0.0353572
reactome	Removal of the Flap Intermediate from the C strand	0.0355346
reactome	Toll Like Receptor 9 TLR9 Cascade	0.0357727
reactome	MyD88 dependent cascade initiated on endosome	0.0359811
reactome	Toll Like Receptor 7 8 TLR7 8 Cascade	0.0359811
reactome	TRIF mediated programmed cell death	0.0360405
kegg	Chemokine signaling pathway Homo sapiens human	0.0363992
humancyc	superpathway of inositol phosphate compounds	0.0365458
pid	Regulation of CDC42 activity	0.0365458
reactome	TRAF6 mediated induction of NFkB and MAP kinases upon TLR7 8 or 9 activation	0.0366089
pid	TCR signaling in naive CD4 T cells	0.0370295
reactome	MyD88 cascade initiated on plasma membrane	0.0370295
reactome	Toll Like Receptor 10 TLR10 Cascade	0.0370295
reactome	Toll Like Receptor 5 TLR5 Cascade	0.0370295
rb	Pathways CycB1_CDC2_module	0.0370507
kegg	Estrogen signaling pathway Homo sapiens human	0.0372404
biocarta	ifn gamma signaling pathway	0.037555
ontocanro	Base Excision Repair	0.037555
rb	Pathways Wee1_module	0.037555
reactome	Gap junction trafficking and regulation	0.0380589
reactome	Molecules associated with elastic fibres	0.0380589
wikipathways	Interleukin 11 Signaling Pathway	0.0380881
kegg	RNA polymerase Homo sapiens human	0.0385624
reactome	Activation of NIMA Kinases NEK9 NEK6 NEK7	0.0385624
wikipathways	SREBP signalling	0.0385624
kegg	Non small cell lung cancer Homo sapiens human	0.0387282
pid	IGF1 pathway	0.0389424
pid	CXCR4 mediated signaling events	0.0394795
wikipathways	TWEAK Signaling Pathway	0.0394795
biocarta	west nile virus	0.0395678
reactome	Processive synthesis on the lagging strand	0.0395678
reactome	Removal of the Flap Intermediate	0.0395678
signalink	WNT Ncore	0.0400698
pid	p53 pathway	0.0404525
wikipathways	IL 4 Signaling Pathway	0.0404525
reactome	ECM proteoglycans	0.0405713
reactome	TRAF6 Mediated Induction of proinflammatory cytokines	0.0406698
pharmgkb	Busulfan Pathway Pharmacodynamics	0.0410723
pid	Validated transcriptional targets of deltaNp63 isoforms	0.0415729
kegg	Hippo signaling pathway Homo sapiens human	0.0417621
ipavs	Cardiac_Hypertrophy	0.0418718
reactome	Signaling by SCF KIT	0.0422017
wikipathways	Angiogenesis overview	0.0434182
reactome	Cell Cycle Checkpoints	0.0435294
reactome	Abortive elongation of HIV 1 transcript in the absence of Tat	0.0435704
wikipathways	Ovarian Infertility Genes	0.0435704
reactome	Phosphorylation of proteins involved in G1 S transition by active Cyclin E Cdk2 complexes	0.0440686
reactome	Influenza Viral RNA Transcription and Replication	0.0445663
reactome	Viral Messenger RNA Synthesis	0.0445663
reactome	Cyclin D associated events in G1	0.0449826
reactome	G1 Phase	0.0449826
kegg	Homologous recombination Homo sapiens human	0.0450636
netpath	Ghrelin	0.0453201
pid	a4b7 Integrin signaling	0.0455603
spike	ATM Signaling Network	0.0458845
wikipathways	Insulin Signaling	0.0458845
biocarta	brca1 dependent ub ligase activity	0.0460566
pid	ErbB receptor signaling network	0.0460566
biocarta	keratinocyte differentiation	0.0462241
reactome	Signaling by PDGF	0.0463375
reactome	Signaling by the B Cell Receptor BCR	0.0463375
reactome	G1 S Transition	0.0465646
wikipathways	ErbB Signaling Pathway	0.0472478
ontocanro	SASP_Senescene Associated Secretory Phenotype_	0.047362
biocarta	activation of csk by camp dependent protein kinase inhibits signaling through the t cell receptor	0.0475427
biocarta	sodd tnfr1 signaling pathway	0.0475427
kegg	Ribosome biogenesis in eukaryotes Homo sapiens human	0.0475427
reactome	Gap filling DNA repair synthesis and ligation in GG NER	0.0475427
reactome	Gap filling DNA repair synthesis and ligation in TC NER	0.0475427
reactome	Developmental Biology	0.047705
reactome	PD 1 signaling	0.048531
reactome	Repair synthesis for gap filling by DNA polymerase in TC NER	0.048531
reactome	Repair synthesis of patch 27 30 bases long by DNA polymerase	0.048531
reactome	p53 Dependent G1 DNA Damage Response	0.0491566
reactome	p53 Dependent G1 S DNA damage checkpoint	0.0491566
reactome	G2 Phase	0.0495174
kegg	HTLV I infection Homo sapiens human	0.0495473
reactome	Downstream signal transduction	0.0501274
kegg	T cell receptor signaling pathway Homo sapiens human	0.0502436
reactome	Mitotic G1 G1 S phases	0.0502436
biocarta	lck and fyn tyrosine kinases in initiation of tcr activation	0.050502
reactome	APC C mediated degradation of cell cycle proteins	0.0508261
reactome	Regulation of mitotic cell cycle	0.0508261
ontocanro	Homologous Recombination	0.0509936
reactome	IRAK2 mediated activation of TAK1 complex	0.0509936
reactome	IRAK2 mediated activation of TAK1 complex upon TLR7 8 or 9 stimulation	0.0509936
reactome	Hemostasis	0.0514107
biocarta	b cell survival pathway	0.0524655
reactome	Caspase 8 activation	0.0524655
reactome	Dimerization of procaspase 8	0.0524655
reactome	Regulation by c FLIP	0.0524655
reactome	Signal Transduction	0.0524678
reactome	Regulation of PLK1 Activity at G2 M Transition	0.0534128
ontocanro	Mismatch Repair	0.0534444
reactome	Platelet activation signaling and aggregation	0.0536498
reactome	STING mediated induction of host immune responses	0.0539331
biocarta	spliceosomal assembly	0.0549092
wikipathways	Non homologous end joining	0.0549092
kegg	Thyroid hormone signaling pathway Homo sapiens human	0.0557965
biocarta	il22 soluble receptor signaling pathway	0.0558835
reactome	Recycling pathway of L1	0.0563699
kegg	Mismatch repair Homo sapiens human	0.0568558
reactome	RNA Polymerase I Chain Elongation	0.0578263
pid	ALK2 signaling events	0.0583108
biocarta	internal ribosome entry pathway	0.0587949
ipavs	STAT_signaling_pathway	0.0587949
rb	Pathways APC_module	0.0587949
reactome	Cell Cycle Mitotic	0.058939
wikipathways	Nanoparticle triggered regulated necrosis	0.0592785
systems.biology.org	EGFR_signaling_for_RTKC	0.0599154
reactome	TNF signaling	0.0602444
pid	IL27 mediated signaling events	0.0607266
rb	Pathways CDC25C_module	0.0612083
reactome	Death Receptor Signalling	0.0616896
reactome	Extrinsic Pathway for Apoptosis	0.0616896
biocarta	tsp 1 induced apoptosis in microvascular endothelial cell	0.0621704
reactome	The role of Nef in HIV 1 replication and disease pathogenesis	0.0621704
reactome	Transcriptional activation of cell cycle inhibitor p21	0.0621704
reactome	Transcriptional activation of p53 responsive genes	0.0621704
pid	Trk receptor signaling mediated by PI3K and PLC gamma	0.0626225
rb	Pathways CycH_CDK7_module	0.0626508
wikipathways	Oncostatin M Signaling Pathway	0.0629941
reactome	IRF3 mediated induction of type I IFN	0.0631307
reactome	Antiviral mechanism by IFN stimulated genes	0.0636101
reactome	ISG15 antiviral mechanism	0.0636101
reactome	Influenza Life Cycle	0.0636101
reactome	G2 M Transition	0.0636146
reactome	Mitotic G2 G2 M phases	0.0637389
reactome	SCF Skp2 mediated degradation of p27 p21	0.0637389
reactome	Signaling by NODAL	0.0640891
pid	Validated transcriptional targets of AP1 family members Fra1 and Fra2	0.0650456
reactome	Nef and signal transduction	0.0650456
pid	Regulation of nuclear SMAD2 3 signaling	0.0653605
reactome	ERK activation	0.0660003
reactome	Rap1 signalling	0.0660003
biocarta	tnfr1 signaling pathway	0.066477
reactome	Constitutive Signaling by NOTCH1 HD PEST Domain Mutants	0.0667406
reactome	Constitutive Signaling by NOTCH1 PEST Domain Mutants	0.0667406
wikipathways	TCR Signaling Pathway	0.0671183
reactome	Influenza Infection	0.0674289
reactome	G0 and Early G1	0.0679042
pid	IL12 signaling mediated by STAT4	0.068379
rb	Pathways cycA2_CDK2_module	0.068379
reactome	Extension of Telomeres	0.068379
wikipathways	Serotonin Receptor 4 6 7 and NR3C Signaling	0.0693272
biocarta	induction of apoptosis through dr3 and dr4 5 death receptors	0.0698006
reactome	Prolactin receptor signaling	0.0698006
